# Supplementary material for: COX2 +/PDGFRα + fibroblasts selectively localize near bile ducts and interact with immune cells in early liver fibrosis in mice
Source: Physiol Rep. 2026 May 24;14(10):e70938. doi: 10.14814/phy2.70938 (PMC13240249; doi:10.14814/phy2.70938)
Supplement: Supplementary file 1 — Table S1. DESeq2 differential expression analysis of PDGFRα+ cells between BDL Day 0 and 7 as shown in Figure 2c. [file PHY2-14-e70938-s003.xls]

## Sheet: Supplemental_Table1_PDGFRalpha_
Row-names	Symbol	Pa_BDL-Pa_Sham___log2FoldChange	Pa_BDL-Pa_Sham___padj
7SK	NA	-0.41093	0.523015
A	NA	-1.25255	0.227247
AHNAK2	NA	-0.180449	0.378492
ARVCF	NA	-1.81886	7.33692e-29
AY036118	NA	-0.525437	0.0402568
B430319G15RIK	NA	-0.507604	0.2608
BBLN	NA	0.91265	0.000401378
CCL19-PS3	NA	-1.77162	0.00025422
CRAMP1	NA	0.190465	0.685194
CSPRS	NA	-1.27245	0.324617
D730005E14RIK	NA	-1.23556	0.058704
DNAAF8	NA	0.742214	0.61453
DNAAF9	NA	-0.297839	0.0656984
DPCD	NA	0.701754	0.00460542
ENSMUSG00000000001	Gnai3 ENSMUSG00000000001	0.270174	0.0949065
ENSMUSG00000000028	Cdc45	1.21219	0.00283762
ENSMUSG00000000031	H19	7.64359	4.20962e-23
ENSMUSG00000000037	Scml2	-0.510818	0.412884
ENSMUSG00000000049	Apoh	-0.217431	0.641819
ENSMUSG00000000056	Narf	0.525435	0.00635681
ENSMUSG00000000058	Cav2	-0.0405085	0.901901
ENSMUSG00000000078	Klf6	0.986326	9.24947e-07
ENSMUSG00000000085	Scmh1	-0.45448	0.0120535
ENSMUSG00000000088	Cox5a	0.987273	1.40544e-08
ENSMUSG00000000093	Tbx2	-1.73745	5.68327e-17
ENSMUSG00000000094	Tbx4	-1.73989	1.43932e-06
ENSMUSG00000000120	Ngfr	-0.779783	0.0118973
ENSMUSG00000000126	Wnt9a	0.196689	0.456146
ENSMUSG00000000127	Fer	0.0190896	0.946465
ENSMUSG00000000131	Xpo6	0.0293498	0.869261
ENSMUSG00000000134	Tfe3	0.0891494	0.54483
ENSMUSG00000000142	Axin2	-1.36209	0.00113477
ENSMUSG00000000148	Brat1	-0.0949804	0.711382
ENSMUSG00000000149	Gna12	0.0798657	0.530053
ENSMUSG00000000154	Slc22a18	1.3109	6.28371e-05
ENSMUSG00000000159	Igsf5	0.944995	0.173247
ENSMUSG00000000167	Pih1d2	0.675153	0.404805
ENSMUSG00000000168	Dlat	-0.00288823	0.988067
ENSMUSG00000000171	Sdhd	0.184087	0.253707
ENSMUSG00000000182	Fgf23	1.25415	5.45386e-06
ENSMUSG00000000184	Ccnd2	-0.395921	0.0571181
ENSMUSG00000000194	Gpr107	-0.141942	0.475595
ENSMUSG00000000197	Nalcn	-2.57318	5.90587e-39
ENSMUSG00000000204	Slfn4	3.20757	6.75188e-06
ENSMUSG00000000223	Drp2	-1.12147	3.20552e-05
ENSMUSG00000000244	Tspan32	-0.128599	0.874979
ENSMUSG00000000247	Lhx2	0.770397	0.016836
ENSMUSG00000000253	Gmpr	0.349532	0.366959
ENSMUSG00000000266	Mid2	-0.353916	0.1567
ENSMUSG00000000275	Trim25	-0.0678556	0.707921
ENSMUSG00000000276	Dgke	-0.618392	0.0632669
ENSMUSG00000000278	Scpep1	-0.204572	0.102119
ENSMUSG00000000282	Mnt	-0.23128	0.464262
ENSMUSG00000000290	Itgb2	1.49683	0.000558029
ENSMUSG00000000295	Hddc2	-0.125986	0.677262
ENSMUSG00000000296	Tpd52l1	-0.885572	0.00416398
ENSMUSG00000000301	Pemt	-0.277224	0.485503
ENSMUSG00000000303	Cdh1	1.56123	1.74593e-05
ENSMUSG00000000305	Cdh4	-0.868067	0.188846
ENSMUSG00000000308	Ckmt1	0.259164	0.714503
ENSMUSG00000000317	Bcl6b	-0.043472	0.933765
ENSMUSG00000000320	Alox12	-0.24394	0.69754
ENSMUSG00000000326	Comt	0.0539426	0.775259
ENSMUSG00000000339	Rtca	0.341583	0.049716
ENSMUSG00000000340	Dbt	-0.0567338	0.863779
ENSMUSG00000000346	Dazap2	0.126462	0.44413
ENSMUSG00000000355	Mcts1	0.721685	0.000178901
ENSMUSG00000000359	Rem1	-1.60497	5.7351e-17
ENSMUSG00000000365	Rnf17	1.17773	0.259411
ENSMUSG00000000374	Trappc10	0.212906	0.341616
ENSMUSG00000000378	Ccm2	0.303167	0.0753761
ENSMUSG00000000384	Tbrg4	0.791273	0.00467548
ENSMUSG00000000385	Tmprss2	0.200791	0.749153
ENSMUSG00000000386	Mx1	-2.39029	0.000134077
ENSMUSG00000000392	Fap	1.04409	0.0117657
ENSMUSG00000000399	Ndufa9	0.229855	0.173298
ENSMUSG00000000402	Egfl6	1.78115	4.20289e-07
ENSMUSG00000000409	Lck	-0.737355	0.157328
ENSMUSG00000000416	Cttnbp2	0.348361	0.59329
ENSMUSG00000000420	Galnt1	0.199976	0.221991
ENSMUSG00000000439	Mkrn2	-0.302677	0.0995465
ENSMUSG00000000440	Pparg	-1.19893	0.00855441
ENSMUSG00000000441	Raf1	-0.363186	0.0161729
ENSMUSG00000000486	Septin1	-0.851797	0.0424246
ENSMUSG00000000489	Pdgfb	3.76723	2.27245e-13
ENSMUSG00000000530	Acvrl1	-1.02163	8.31834e-09
ENSMUSG00000000531	Tamalin	-1.47253	4.26407e-18
ENSMUSG00000000532	Acvr1b	0.299964	0.530366
ENSMUSG00000000538	Tom1l2	-0.694038	1.02757e-05
ENSMUSG00000000552	Zfp385a	0.421444	0.238482
ENSMUSG00000000555	Itga5	2.46415	5.32775e-53
ENSMUSG00000000561	Wdr77	0.412644	0.00679219
ENSMUSG00000000563	Atp5pb	0.499419	0.000329754
ENSMUSG00000000567	Sox9	1.39808	1.20553e-15
ENSMUSG00000000568	Hnrnpd	0.05568	0.798602
ENSMUSG00000000579	Dynlt1c	0.235906	0.439847
ENSMUSG00000000581	C1d	0.158027	0.391902
ENSMUSG00000000594	Gm2a	-0.184468	0.156697
ENSMUSG00000000600	Krit1	-0.0605814	0.741293
ENSMUSG00000000605	Clcn4	-0.148485	0.245608
ENSMUSG00000000627	Sema4f	1.55662	0.57387
ENSMUSG00000000628	Hk2	0.770072	4.2115e-05
ENSMUSG00000000631	Myo18a	-0.496393	0.00805298
ENSMUSG00000000673	Haao	-2.62709	2.2078e-24
ENSMUSG00000000682	Cd52	0.913169	0.110479
ENSMUSG00000000686	Abhd15	0.726489	0.0157108
ENSMUSG00000000690	Hoxb6	0.532494	0.649241
ENSMUSG00000000693	Loxl3	0.201568	0.17407
ENSMUSG00000000708	Kat2b	-0.544549	0.00381442
ENSMUSG00000000711	Rab5b	-0.384552	0.0072795
ENSMUSG00000000730	Dnmt3l	0.213561	0.706847
ENSMUSG00000000732	Icosl	-2.94359	3.62885e-80
ENSMUSG00000000738	Spg7	-0.0252279	0.893776
ENSMUSG00000000739	Sult5a1	-1.63821	2.69327e-07
ENSMUSG00000000740	Rpl13	0.177179	0.323595
ENSMUSG00000000743	Chmp1a	0.0719707	0.638247
ENSMUSG00000000751	Rpa1	-0.298746	0.0699319
ENSMUSG00000000753	Serpinf1	-0.7746	5.1621e-05
ENSMUSG00000000759	Tubgcp3	-0.255377	0.177039
ENSMUSG00000000776	Polr3d	0.626365	0.00638701
ENSMUSG00000000782	Tcf7	0.402167	0.27961
ENSMUSG00000000787	Ddx3x	-0.542608	0.00015765
ENSMUSG00000000792	Slc5a5	-0.224163	0.870407
ENSMUSG00000000794	Kcnn3	-2.42137	6.73815e-38
ENSMUSG00000000804	Usp32	0.00631606	0.986758
ENSMUSG00000000811	Txnrd3	-0.567858	0.00906273
ENSMUSG00000000823	Zfp512b	-0.471617	0.00336034
ENSMUSG00000000826	Dnajc5	0.295412	0.0463843
ENSMUSG00000000827	Tpd52l2	-0.0397483	0.787565
ENSMUSG00000000838	Fmr1	0.488511	0.0267463
ENSMUSG00000000861	Bcl11a	-2.10489	0.0203377
ENSMUSG00000000876	Pxmp4	-0.214408	0.21763
ENSMUSG00000000881	Dlg3	-0.113856	0.635837
ENSMUSG00000000884	Gnb1l	-0.194858	0.584851
ENSMUSG00000000889	Dbh	5.03467	0.00691963
ENSMUSG00000000901	Mmp11	-0.665073	0.000668135
ENSMUSG00000000902	Smarcb1	0.0257367	0.893851
ENSMUSG00000000915	Hip1r	0.203039	0.454118
ENSMUSG00000000916	Nsun5	-0.553181	0.00253882
ENSMUSG00000000934	Top1mt	0.0433216	0.894945
ENSMUSG00000000942	Hoxa4	-0.666504	0.106458
ENSMUSG00000000957	Mmp14	1.16243	1.19714e-10
ENSMUSG00000000958	Slc7a7	0.36861	0.0469479
ENSMUSG00000000959	Oxa1l	0.0625892	0.813349
ENSMUSG00000000976	Heatr6	-0.211877	0.280722
ENSMUSG00000000982	Ccl3	1.80219	0.00125147
ENSMUSG00000000983	Wfdc18	5.40633	1.89821e-11
ENSMUSG00000001014	Icam4	-1.8437	0.137997
ENSMUSG00000001016	Ilf2	-0.0326673	0.865249
ENSMUSG00000001017	Chtop	-0.129005	0.420025
ENSMUSG00000001018	Snapin	0.0452931	0.818638
ENSMUSG00000001020	S100a4	2.8879	1.08292e-29
ENSMUSG00000001025	S100a6	0.290925	0.0164777
ENSMUSG00000001029	Icam2	-1.49055	0.0179587
ENSMUSG00000001034	Mapk7	0.106471	0.638234
ENSMUSG00000001036	Epn2	-0.558679	0.000217853
ENSMUSG00000001039	B9d1	0.0986608	0.741054
ENSMUSG00000001052	Sec24b	0.0343075	0.832995
ENSMUSG00000001053	N4bp3	-0.0367953	0.915225
ENSMUSG00000001054	Rmnd5b	-0.234024	0.174052
ENSMUSG00000001056	Nhp2	0.972973	1.34769e-09
ENSMUSG00000001062	Vps9d1	-0.198972	0.372902
ENSMUSG00000001065	Zfp276	-0.196601	0.480044
ENSMUSG00000001082	Mfsd10	-0.212259	0.18167
ENSMUSG00000001089	Luzp1	0.299181	0.0866685
ENSMUSG00000001098	Kctd10	-0.171572	0.202488
ENSMUSG00000001100	Poldip2	0.274178	0.160648
ENSMUSG00000001105	Ift20	0.538859	0.000237284
ENSMUSG00000001119	Col6a1	0.181044	0.344382
ENSMUSG00000001120	Pcbp3	0.0837866	0.78312
ENSMUSG00000001123	Lgals9	-0.0958962	0.680923
ENSMUSG00000001127	Araf	-0.255974	0.105274
ENSMUSG00000001128	Cfp	0.765503	0.499311
ENSMUSG00000001131	Timp1	3.99074	4.64203e-86
ENSMUSG00000001134	Uxt	0.462619	0.0675439
ENSMUSG00000001138	Cnnm3	-0.738899	2.06652e-05
ENSMUSG00000001143	Lman2l	0.943704	6.10201e-09
ENSMUSG00000001150	Mcm3ap	-0.379382	0.108362
ENSMUSG00000001151	Pcnt	-0.92164	9.43757e-07
ENSMUSG00000001155	Ftcd	-0.914065	0.0408004
ENSMUSG00000001156	Mxd1	-0.281664	0.0924877
ENSMUSG00000001157	Gmcl1	0.497607	0.0136634
ENSMUSG00000001158	Snrnp27	0.192037	0.419783
ENSMUSG00000001166	Oas1c	0.152742	0.861554
ENSMUSG00000001173	Ocrl	-0.20975	0.424228
ENSMUSG00000001175	Calm1	0.572582	0.000237021
ENSMUSG00000001211	Agpat3	-0.0934982	0.617554
ENSMUSG00000001225	Slc26a3	-2.78373	0.000301883
ENSMUSG00000001227	Sema6b	-1.0709	1.12518e-07
ENSMUSG00000001228	Uhrf1	2.80916	3.76322e-16
ENSMUSG00000001229	Dpp9	0.125292	0.582892
ENSMUSG00000001240	Ramp2	-0.760021	0.000880996
ENSMUSG00000001247	Lsr	2.57237	1.32839e-43
ENSMUSG00000001248	Gramd1a	-0.310222	0.0515934
ENSMUSG00000001249	Hpn	0.34067	0.493169
ENSMUSG00000001270	Ckb	0.132497	0.452028
ENSMUSG00000001280	Sp1	-0.646834	0.000297607
ENSMUSG00000001281	Itgb7	-0.448771	0.534745
ENSMUSG00000001285	Myg1	-0.367037	0.0326977
ENSMUSG00000001288	Rarg	-0.220329	0.34591
ENSMUSG00000001289	Pfdn5	0.192723	0.328654
ENSMUSG00000001300	Efnb2	1.98937	1.07148e-09
ENSMUSG00000001305	Rrp15	-0.0519032	0.852381
ENSMUSG00000001313	Rnd2	-0.529594	0.00949546
ENSMUSG00000001323	Srr	-0.385915	0.029169
ENSMUSG00000001333	Sync	0.34293	0.252751
ENSMUSG00000001334	Fndc5	-1.08095	5.32122e-05
ENSMUSG00000001348	Acp5	1.9913	7.31753e-53
ENSMUSG00000001349	Cnn1	3.15702	0.000828553
ENSMUSG00000001366	Fbxo9	-0.320214	0.0845837
ENSMUSG00000001376	Vps50	-0.0338161	0.883134
ENSMUSG00000001380	Hars	0.245757	0.161276
ENSMUSG00000001383	Zmat2	-0.112813	0.596207
ENSMUSG00000001403	Ube2c	2.62601	5.03675e-07
ENSMUSG00000001415	Smg5	0.000782323	0.997331
ENSMUSG00000001416	Cct3	0.43882	0.000919485
ENSMUSG00000001418	Glmp	0.151117	0.256897
ENSMUSG00000001419	Mef2d	0.0269334	0.870628
ENSMUSG00000001420	Tmem79	1.48326	0.0705686
ENSMUSG00000001424	Snd1	0.211806	0.147306
ENSMUSG00000001435	Col18a1	0.817872	0.000150541
ENSMUSG00000001436	Slc19a1	-0.656998	9.65734e-05
ENSMUSG00000001440	Kpnb1	0.389639	0.029299
ENSMUSG00000001441	Npepps	0.54968	0.00881117
ENSMUSG00000001444	Tbx21	-1.17404	0.20186
ENSMUSG00000001445	Mrpl10	0.197262	0.283661
ENSMUSG00000001467	Cyp51	1.24772	2.75889e-12
ENSMUSG00000001472	Tcf25	0.194061	0.124019
ENSMUSG00000001473	Tubb6	0.36679	0.0179207
ENSMUSG00000001482	Def8	-0.0143121	0.952933
ENSMUSG00000001493	Meox1	2.10995	4.78822e-11
ENSMUSG00000001506	Col1a1	1.59547	3.4873e-15
ENSMUSG00000001507	Itga3	0.830999	0.000769543
ENSMUSG00000001517	Foxm1	2.48349	5.24249e-10
ENSMUSG00000001518	Itfg2	-0.196005	0.393668
ENSMUSG00000001520	Nrip2	0.322706	0.514308
ENSMUSG00000001521	Tulp3	-0.0946878	0.788053
ENSMUSG00000001524	Gtf2h4	0.253653	0.316458
ENSMUSG00000001525	Tubb5	0.873856	1.15844e-07
ENSMUSG00000001542	Ell2	0.597511	0.000194265
ENSMUSG00000001552	Jup	0.190623	0.298659
ENSMUSG00000001555	Fkbp10	1.03035	4.57486e-09
ENSMUSG00000001569	Nom1	-0.316011	0.0759473
ENSMUSG00000001576	Ergic1	0.124671	0.565246
ENSMUSG00000001583	Tnk1	1.23231	0.161287
ENSMUSG00000001588	Acap1	-0.0674221	0.894548
ENSMUSG00000001604	Tcea3	0.432746	0.0516064
ENSMUSG00000001627	Ifrd1	0.125232	0.407576
ENSMUSG00000001630	Stk38l	1.10436	7.49186e-05
ENSMUSG00000001632	Brpf1	-0.325443	0.182334
ENSMUSG00000001642	Akr1b3	0.213321	0.174052
ENSMUSG00000001657	Hoxc8	4.72889	1.16596e-05
ENSMUSG00000001661	Hoxc6	1.42526	0.0207944
ENSMUSG00000001663	Gstt1	-1.32416	3.09629e-17
ENSMUSG00000001665	Gstt3	-0.193644	0.262871
ENSMUSG00000001666	Ddt	-0.888141	2.06017e-05
ENSMUSG00000001670	Tat	-1.5652	7.84696e-07
ENSMUSG00000001672	Marveld3	2.02519	0.00525473
ENSMUSG00000001674	Ddx18	0.0991228	0.658937
ENSMUSG00000001687	Ubl3	-0.462497	0.000125484
ENSMUSG00000001700	Gramd3	-0.0454996	0.845204
ENSMUSG00000001707	Eef1e1	0.991115	6.80038e-05
ENSMUSG00000001729	Akt1	0.251593	0.0746945
ENSMUSG00000001739	Cldn15	1.06288	2.99513e-05
ENSMUSG00000001741	Il16	0.0752363	0.849481
ENSMUSG00000001750	Tcirg1	0.131602	0.568506
ENSMUSG00000001751	Naglu	0.113185	0.471843
ENSMUSG00000001755	Coasy	0.125073	0.548869
ENSMUSG00000001761	Smo	0.0237448	0.907896
ENSMUSG00000001763	Tspan33	0.58205	0.394186
ENSMUSG00000001767	Crnkl1	0.0718007	0.764562
ENSMUSG00000001768	Rin2	-0.638458	0.00381118
ENSMUSG00000001773	Folh1	1.66981	0.0273282
ENSMUSG00000001774	Chordc1	0.280956	0.300847
ENSMUSG00000001783	Rtcb	0.120916	0.425915
ENSMUSG00000001785	Pwp1	0.349813	0.0214776
ENSMUSG00000001786	Fbxo7	-0.448192	0.010955
ENSMUSG00000001794	Capns1	0.185745	0.317137
ENSMUSG00000001802	Lrp3	-0.703894	7.42176e-05
ENSMUSG00000001827	Folr1	3.03999	3.08821e-34
ENSMUSG00000001829	Clpb	-0.164838	0.372902
ENSMUSG00000001833	Septin7 ENSMUSG00000001833	-0.252409	0.0519444
ENSMUSG00000001844	Zdhhc4	-0.320025	0.0811988
ENSMUSG00000001847	Rac1	0.473421	5.3389e-05
ENSMUSG00000001855	Nup214	-0.533419	0.00181508
ENSMUSG00000001864	Aif1l	1.14135	0.00288986
ENSMUSG00000001870	Ltbp1	0.134683	0.696729
ENSMUSG00000001891	Ugp2	0.0754203	0.730196
ENSMUSG00000001909	Trmt1	-0.236378	0.235083
ENSMUSG00000001910	Nacc1	0.403931	0.104188
ENSMUSG00000001911	Nfix	-0.152533	0.503207
ENSMUSG00000001918	Slc1a5	-0.675765	1.3595e-05
ENSMUSG00000001924	Uba1	0.166808	0.173682
ENSMUSG00000001930	Vwf	-2.63957	1.98154e-10
ENSMUSG00000001942	Siae	-0.183954	0.267207
ENSMUSG00000001946	Esam	0.133016	0.740781
ENSMUSG00000001948	Spa17	0.898939	0.157906
ENSMUSG00000001962	Fam50a	0.114107	0.634023
ENSMUSG00000001964	Emd	-0.335176	0.19684
ENSMUSG00000001983	Taco1	0.134509	0.819058
ENSMUSG00000001985	Grik3	-5.72939	0.00118044
ENSMUSG00000001986	Gria3	-0.0707621	0.791347
ENSMUSG00000001995	Sipa1l2	2.30863	4.73483e-27
ENSMUSG00000001998	Ap4e1	1.04512	0.000225792
ENSMUSG00000001999	Blvra	0.272105	0.157774
ENSMUSG00000002006	Pdzd4	-1.02632	0.247929
ENSMUSG00000002007	Srpk3	-0.886773	0.123572
ENSMUSG00000002010	Idh3g	-0.190505	0.269192
ENSMUSG00000002012	Pnck	-2.07102	5.0608e-07
ENSMUSG00000002014	Ssr4	0.762706	1.30452e-05
ENSMUSG00000002015	Bcap31	0.197096	0.254855
ENSMUSG00000002017	Fam98a	0.673365	1.80779e-05
ENSMUSG00000002020	Ltbp2	1.13111	5.60281e-12
ENSMUSG00000002028	Kmt2a	-0.754086	3.34225e-05
ENSMUSG00000002031	Ift46	0.288032	0.103696
ENSMUSG00000002032	Tmem25	-0.786051	0.198164
ENSMUSG00000002033	Cd3g	-2.89887	0.000668586
ENSMUSG00000002043	Trappc6a	0.437271	0.101707
ENSMUSG00000002052	Supt6	-0.124571	0.502964
ENSMUSG00000002055	Spag5	4.00309	2.0176e-08
ENSMUSG00000002058	Unc119	-0.357569	0.0535935
ENSMUSG00000002059	Rab34	-0.158483	0.297068
ENSMUSG00000002064	Sdf2	0.355659	0.0269716
ENSMUSG00000002068	Ccne1	0.578272	0.0812126
ENSMUSG00000002076	Hsf2bp	1.79523	0.138377
ENSMUSG00000002083	Bbc3	0.475818	0.245846
ENSMUSG00000002102	Psmc3	0.235662	0.0733264
ENSMUSG00000002103	Acp2	-0.172125	0.30594
ENSMUSG00000002104	Rapsn	-0.365683	0.659537
ENSMUSG00000002105	Slc39a13	0.365911	0.0176746
ENSMUSG00000002107	Celf2	-0.51532	0.000997609
ENSMUSG00000002108	Nr1h3	-0.82575	0.00537126
ENSMUSG00000002109	Ddb2	-0.329481	0.222579
ENSMUSG00000002111	Spi1	1.07537	0.0545327
ENSMUSG00000002129	Sf3a1	-0.00500034	0.983456
ENSMUSG00000002147	Stat6	-0.44313	0.000746639
ENSMUSG00000002204	Napsa	0.555559	0.372902
ENSMUSG00000002205	Vrk3	0.118464	0.625906
ENSMUSG00000002210	Smg9	-0.139211	0.523051
ENSMUSG00000002221	Paxip1	-0.100887	0.65526
ENSMUSG00000002222	Rmnd5a	-0.176325	0.537653
ENSMUSG00000002227	Mov10	0.410086	0.216616
ENSMUSG00000002228	Ppm1j	0.155115	0.828893
ENSMUSG00000002233	Rhoc	0.485215	0.00371884
ENSMUSG00000002249	Tead3	0.0884488	0.780057
ENSMUSG00000002250	Ppard	0.292676	0.712371
ENSMUSG00000002257	Def6	-0.244735	0.49713
ENSMUSG00000002265	Peg3	-1.32962	3.58185e-12
ENSMUSG00000002266	Zim1	-0.764753	0.394466
ENSMUSG00000002274	Metrn	-0.0941086	0.743505
ENSMUSG00000002279	Lmf1	-0.111091	0.63544
ENSMUSG00000002280	Ciao3	-0.120653	0.690452
ENSMUSG00000002289	Angptl4	0.0514262	0.833612
ENSMUSG00000002297	Dbf4	1.26243	0.00128456
ENSMUSG00000002307	Daxx	-0.275556	0.156044
ENSMUSG00000002308	Cd320	0.999191	9.42302e-07
ENSMUSG00000002319	Ipo4	0.469227	0.011931
ENSMUSG00000002320	Tm9sf1	0.208559	0.127683
ENSMUSG00000002325	Irf9	-0.993462	9.96538e-14
ENSMUSG00000002326	Gmpr2	0.449165	0.0626476
ENSMUSG00000002329	Mdp1	0.114596	0.601008
ENSMUSG00000002332	Dhrs1	0.128511	0.533297
ENSMUSG00000002342	Tmem161a	-0.226848	0.169192
ENSMUSG00000002343	Armc6	-0.118188	0.629105
ENSMUSG00000002345	Borcs8	0.385973	0.157373
ENSMUSG00000002346	Slc25a42	-1.43072	2.72754e-09
ENSMUSG00000002365	Snx9	-0.171847	0.178685
ENSMUSG00000002372	Ranbp3	-0.0526414	0.764877
ENSMUSG00000002379	Ndufa11	0.40335	0.052358
ENSMUSG00000002393	Nr2f6	0.447337	0.00115255
ENSMUSG00000002395	Use1	-0.240806	0.184489
ENSMUSG00000002396	Ocel1	-0.0318743	0.924119
ENSMUSG00000002409	Dyrk1b	-0.149611	0.738834
ENSMUSG00000002413	Braf	-0.313333	0.0728421
ENSMUSG00000002416	Ndufb2	0.0176758	0.935464
ENSMUSG00000002428	Hltf	0.0672615	0.817935
ENSMUSG00000002455	Prpf6	-0.17687	0.310165
ENSMUSG00000002458	Rgs19	0.465251	0.0584035
ENSMUSG00000002475	Abhd3	-0.909557	0.00097919
ENSMUSG00000002477	Snrpd1	0.913902	6.9981e-07
ENSMUSG00000002486	Tchp	-0.529389	0.108417
ENSMUSG00000002489	Tiam1	-0.715711	0.000169021
ENSMUSG00000002496	Tsc2	-0.307053	0.0990097
ENSMUSG00000002504	Slc9a3r2	-0.60452	2.38939e-07
ENSMUSG00000002524	Puf60	-0.0960442	0.49713
ENSMUSG00000002546	Golga2	-0.0531311	0.768817
ENSMUSG00000002550	Uck1	-0.156118	0.336882
ENSMUSG00000002565	Scin	0.205537	0.75885
ENSMUSG00000002578	Ikzf4	-2.0771	3.33086e-28
ENSMUSG00000002580	Mien1	0.477966	0.00402464
ENSMUSG00000002588	Pon1	-2.85426	2.22106e-09
ENSMUSG00000002602	Axl	0.10532	0.562217
ENSMUSG00000002603	Tgfb1	0.681866	0.000528119
ENSMUSG00000002608	Ccdc97	-0.141863	0.585775
ENSMUSG00000002617	Zfp40	-0.0768205	0.871561
ENSMUSG00000002625	Akap8l	-0.430887	0.00668496
ENSMUSG00000002635	Pdcd2l	-0.158372	0.56244
ENSMUSG00000002658	Gtf2f1	-0.427162	0.00878095
ENSMUSG00000002660	Clpp	-0.1218	0.575114
ENSMUSG00000002661	Alkbh7	0.105838	0.733304
ENSMUSG00000002668	Dennd1c	-0.511043	0.488132
ENSMUSG00000002679	Med6	-0.385013	0.0586541
ENSMUSG00000002688	Prkd1	0.164196	0.622572
ENSMUSG00000002699	Lcp2	0.562021	0.384595
ENSMUSG00000002718	Cse1l	0.230708	0.351436
ENSMUSG00000002728	Naa20	0.0617875	0.778206
ENSMUSG00000002731	Prkra	0.218209	0.419512
ENSMUSG00000002732	Fkbp7	-0.125228	0.46523
ENSMUSG00000002733	Plekha3	0.241938	0.211586
ENSMUSG00000002741	Ykt6	0.645492	1.05038e-05
ENSMUSG00000002748	Baz1b	-0.251925	0.11264
ENSMUSG00000002763	Pex6	-0.274846	0.145602
ENSMUSG00000002767	Mrpl2	-0.0246504	0.913684
ENSMUSG00000002768	Mea1	0.500547	0.000458134
ENSMUSG00000002769	Gnmt	-2.93701	3.67957e-44
ENSMUSG00000002771	Grin2d	-0.217003	0.520301
ENSMUSG00000002778	Kdelr1	0.441345	0.0100552
ENSMUSG00000002781	Tmem143	-0.364805	0.20586
ENSMUSG00000002797	Ggct	0.459718	0.0300436
ENSMUSG00000002799	Jag2	0.455268	0.629879
ENSMUSG00000002803	Btbd6	-0.229349	0.297125
ENSMUSG00000002804	Nudt14	1.11056	2.9003e-05
ENSMUSG00000002808	Epdr1	-0.274905	0.137051
ENSMUSG00000002812	Flii	-0.0933662	0.604834
ENSMUSG00000002814	Top3a	-0.017026	0.959627
ENSMUSG00000002820	Atg4d	-0.0570021	0.838531
ENSMUSG00000002825	Qtrt1	-0.173229	0.564305
ENSMUSG00000002831	Plin4	-0.744035	0.577955
ENSMUSG00000002833	Hdgfl2	-0.207525	0.258759
ENSMUSG00000002835	Chaf1a	0.55159	0.120144
ENSMUSG00000002844	Adprh	0.0161048	0.941513
ENSMUSG00000002845	Tmem39a	0.371239	0.0129433
ENSMUSG00000002846	Timmdc1	0.835453	0.0296219
ENSMUSG00000002847	Pla1a	3.15865	6.09952e-52
ENSMUSG00000002870	Mcm2	0.80131	4.73914e-06
ENSMUSG00000002871	Tpra1	-0.159949	0.411186
ENSMUSG00000002881	Nab1	-0.0224828	0.912426
ENSMUSG00000002885	Adgre5	-0.314332	0.0448084
ENSMUSG00000002897	Il17ra	0.417845	0.0222535
ENSMUSG00000002900	Lamb1	-0.170401	0.323255
ENSMUSG00000002908	Kcnn1	-1.25583	2.56594e-08
ENSMUSG00000002910	Arrdc2	-0.64203	0.0173446
ENSMUSG00000002944	Cd36	-0.748166	0.379561
ENSMUSG00000002948	Map2k7	0.063408	0.754485
ENSMUSG00000002949	Timm44	-0.0324059	0.897889
ENSMUSG00000002957	Ap2a2	0.566081	6.18749e-05
ENSMUSG00000002963	Pnkp	-0.248964	0.241096
ENSMUSG00000002968	Med25	-0.0742286	0.643468
ENSMUSG00000002980	Bcam	0.671427	0.255891
ENSMUSG00000002981	Clptm1	0.0561332	0.749013
ENSMUSG00000002983	Relb	0.240621	0.0640625
ENSMUSG00000002984	Tomm40	0.5412	0.0108055
ENSMUSG00000002985	Apoe	-1.81306	8.84168e-17
ENSMUSG00000002992	Apoc2	1.34444	0.0014747
ENSMUSG00000002996	Hbp1	0.237901	0.12632
ENSMUSG00000002997	Prkar2b	-0.93364	1.9736e-05
ENSMUSG00000003031	Cdkn1b	-0.922009	0.000211504
ENSMUSG00000003032	Klf4	-0.179646	0.385686
ENSMUSG00000003033	Ap1m1	0.530344	3.91233e-05
ENSMUSG00000003037	Rab8a	0.252764	0.117706
ENSMUSG00000003038	Hmgn2	0.987063	9.36063e-07
ENSMUSG00000003039	Fam32a	-0.109107	0.502518
ENSMUSG00000003051	Elf3	1.65046	0.00199977
ENSMUSG00000003053	Cyp2c29	-3.63715	0.00296809
ENSMUSG00000003062	Stard3nl	0.153803	0.460269
ENSMUSG00000003068	Stk11	0.0184379	0.962695
ENSMUSG00000003070	Efna2	0.181057	0.554237
ENSMUSG00000003072	Atp5d	0.155769	0.416862
ENSMUSG00000003099	Ppp5c	-0.0920879	0.601008
ENSMUSG00000003119	Cdk12	-0.442813	0.016476
ENSMUSG00000003123	Lipe	-0.835128	0.00072931
ENSMUSG00000003131	Pafah1b2	0.412457	0.00264861
ENSMUSG00000003134	Tbc1d8	-0.870931	0.0205223
ENSMUSG00000003135	Cnot11	0.279552	0.1773
ENSMUSG00000003153	Slc2a3	-1.05927	5.67221e-10
ENSMUSG00000003154	Foxj2	-0.480506	0.00450005
ENSMUSG00000003161	Sri	0.0095854	0.954348
ENSMUSG00000003166	Dgcr2	-0.0615149	0.693148
ENSMUSG00000003184	Irf3	0.060522	0.774993
ENSMUSG00000003190	Bcl2l12	0.140024	0.726414
ENSMUSG00000003198	Zfp959	-0.342394	0.426548
ENSMUSG00000003199	Mpnd	0.037606	0.852014
ENSMUSG00000003200	Sh3gl1	0.565067	2.22184e-05
ENSMUSG00000003206	Ebi3	0.123903	0.924642
ENSMUSG00000003208	Yju2	-0.45182	0.102439
ENSMUSG00000003226	Ranbp2	0.160601	0.533958
ENSMUSG00000003227	Edar	-2.92573	9.75552e-05
ENSMUSG00000003228	Grk5	-0.75397	7.99255e-06
ENSMUSG00000003233	Dvl3	0.431098	0.0124135
ENSMUSG00000003234	Abcf3	-0.253405	0.108191
ENSMUSG00000003235	Eif2b5	0.13613	0.490544
ENSMUSG00000003269	Cyth2	0.252359	0.116524
ENSMUSG00000003271	Sult2b1	1.52733	0.157792
ENSMUSG00000003273	Car11	-0.344899	0.42242
ENSMUSG00000003279	Dlgap1	-0.509208	0.559472
ENSMUSG00000003283	Hck	0.49731	0.437845
ENSMUSG00000003299	Mrpl4	-0.286841	0.0712574
ENSMUSG00000003308	Keap1	-0.100757	0.568433
ENSMUSG00000003309	Ap1m2	1.31363	0.0407938
ENSMUSG00000003316	Glg1	-0.312614	0.0114835
ENSMUSG00000003344	Btbd2	-0.515679	7.55561e-05
ENSMUSG00000003345	Csnk1g2	0.246904	0.0450891
ENSMUSG00000003346	Abhd17a	0.467648	0.00306145
ENSMUSG00000003348	Mob3a	0.782049	6.55572e-06
ENSMUSG00000003352	Cacnb3	1.06772	4.66983e-10
ENSMUSG00000003354	Ccdc65	3.24005	0.0042818
ENSMUSG00000003355	Fkbp11	1.98078	3.35737e-18
ENSMUSG00000003360	Ddx23	0.0974926	0.839781
ENSMUSG00000003363	Pld3	0.259495	0.104178
ENSMUSG00000003378	Grik5	-1.15724	4.17103e-06
ENSMUSG00000003379	Cd79a	-2.17996	1.98357e-08
ENSMUSG00000003380	Rabac1	-0.396215	0.0189958
ENSMUSG00000003382	Etv3	0.177367	0.453645
ENSMUSG00000003402	Prkcsh	0.368591	0.0116611
ENSMUSG00000003411	Rab3b	1.08267	0.0919641
ENSMUSG00000003420	Fcgrt	-0.855393	2.77913e-08
ENSMUSG00000003421	Nosip	-0.457652	0.0108163
ENSMUSG00000003423	Pih1d1	-0.423449	0.0584035
ENSMUSG00000003429	Rps11	0.683417	2.51486e-07
ENSMUSG00000003435	Supt5	-0.0590888	0.717623
ENSMUSG00000003437	Paf1	-0.261483	0.149879
ENSMUSG00000003438	Timm50	0.352319	0.0410647
ENSMUSG00000003444	Med29	0.496456	0.10445
ENSMUSG00000003452	Bicd1	1.55773	3.8124e-08
ENSMUSG00000003458	Ncstn	-0.069169	0.603106
ENSMUSG00000003464	Pex19	-0.222403	0.156619
ENSMUSG00000003469	Phyhip	-0.272052	0.663202
ENSMUSG00000003476	Crhr2	-2.66365	7.49749e-05
ENSMUSG00000003477	Inmt	-4.65028	8.25235e-21
ENSMUSG00000003484	Cyp4f18	1.65162	0.000692772
ENSMUSG00000003500	Impdh1	1.13204	4.3695e-12
ENSMUSG00000003518	Dusp3	-0.158994	0.378648
ENSMUSG00000003526	Prodh	-1.32536	1.24446e-07
ENSMUSG00000003527	Ess2	-0.307247	0.235488
ENSMUSG00000003528	Slc25a1	0.292236	0.102475
ENSMUSG00000003531	Dgcr6	-0.275003	0.153364
ENSMUSG00000003534	Ddr1	1.14549	1.97232e-11
ENSMUSG00000003541	Ier3	0.842849	4.0026e-05
ENSMUSG00000003545	Fosb	-0.703344	7.17355e-08
ENSMUSG00000003546	Klc4	0.416569	0.0272248
ENSMUSG00000003549	Ercc1	0.188436	0.335842
ENSMUSG00000003559	As3mt	0.284946	0.244387
ENSMUSG00000003573	Homer3	0.13259	0.57387
ENSMUSG00000003575	Crtc1	0.210077	0.389705
ENSMUSG00000003581	Rnf215	-0.555021	1.64067e-05
ENSMUSG00000003585	Sec14l2	-1.15566	0.000122684
ENSMUSG00000003604	Aven	-0.0540644	0.841898
ENSMUSG00000003617	Cp	-0.428416	0.0166742
ENSMUSG00000003623	Crot	0.180811	0.310429
ENSMUSG00000003644	Rps6ka1	1.01414	0.000479697
ENSMUSG00000003657	Calb2	6.72602	0.165364
ENSMUSG00000003660	Snrnp200	-0.457487	0.0202204
ENSMUSG00000003662	Ciao1	-0.265724	0.117471
ENSMUSG00000003665	Has1	2.06965	3.67254e-16
ENSMUSG00000003680	Taf6l	0.0136714	0.964433
ENSMUSG00000003721	Insig2	0.222523	0.157268
ENSMUSG00000003731	Kpna6	0.313378	0.164945
ENSMUSG00000003746	Man1a	0.52833	0.00696889
ENSMUSG00000003752	Itpkc	-0.164115	0.523405
ENSMUSG00000003762	Coq8b	0.372479	0.0881189
ENSMUSG00000003778	Brd8	-0.12718	0.517283
ENSMUSG00000003779	Kif20a	3.1139	4.30952e-25
ENSMUSG00000003808	Farsa	0.434264	0.0104795
ENSMUSG00000003809	Gcdh	-0.997291	6.10715e-11
ENSMUSG00000003810	Mast2	0.336101	0.125035
ENSMUSG00000003812	Dnase2a	0.0991346	0.751495
ENSMUSG00000003813	Rad23a	-0.389807	0.00932276
ENSMUSG00000003814	Calr	0.557432	0.000836493
ENSMUSG00000003824	Syce2	0.687887	0.132218
ENSMUSG00000003847	Nfat5	-0.358819	0.115096
ENSMUSG00000003848	Nob1	0.224779	0.281044
ENSMUSG00000003849	Nqo1	-0.729852	0.000764426
ENSMUSG00000003863	Ppfia3	2.16824	0.10011
ENSMUSG00000003865	Gys1	0.804293	6.64433e-05
ENSMUSG00000003868	Ruvbl2	0.35851	0.0696672
ENSMUSG00000003873	Bax	0.680921	2.52303e-07
ENSMUSG00000003882	Il7r	0.522886	0.67096
ENSMUSG00000003923	Tfam	0.293784	0.194546
ENSMUSG00000003929	Zfp81	-0.625152	0.0950225
ENSMUSG00000003934	Efnb3	-0.215545	0.772818
ENSMUSG00000003948	Mmd	1.72799	1.1531e-15
ENSMUSG00000003949	Hlf	-1.44005	5.71914e-07
ENSMUSG00000003955	Fam162a	0.652525	0.00464628
ENSMUSG00000003970	Rpl8	0.241375	0.178843
ENSMUSG00000003974	Grm3	0.640192	0.592226
ENSMUSG00000003992	Ssbp2	-0.392272	0.0358174
ENSMUSG00000004018	Fancl	0.276864	0.414491
ENSMUSG00000004031	Brinp2	-0.97677	0.101961
ENSMUSG00000004032	Gstm5	-0.220385	0.280776
ENSMUSG00000004035	Gstm7	-0.379014	0.239407
ENSMUSG00000004038	Gstm3	2.22584	9.36837e-08
ENSMUSG00000004040	Stat3	0.331335	0.00959342
ENSMUSG00000004043	Stat5a	-0.357104	0.132216
ENSMUSG00000004044	Cavin1	0.0687563	0.686557
ENSMUSG00000004054	Map3k11	-0.0795421	0.707266
ENSMUSG00000004056	Akt2	0.12171	0.380839
ENSMUSG00000004069	Dnaja3	-0.222476	0.18727
ENSMUSG00000004070	Hmox2	0.0302168	0.887888
ENSMUSG00000004071	Cdip1	-0.644568	2.32866e-05
ENSMUSG00000004085	Map3k20	-0.619759	3.68115e-05
ENSMUSG00000004096	Cwc15	0.119134	0.480629
ENSMUSG00000004098	Col5a3	1.33667	0.0775603
ENSMUSG00000004099	Dnmt1	0.484327	0.00120389
ENSMUSG00000004100	Ppan	0.269607	0.284717
ENSMUSG00000004105	Angptl2	-0.901239	7.60028e-18
ENSMUSG00000004113	Cacna1b	1.73044	0.208585
ENSMUSG00000004127	Trmt10a	1.0958	0.00241705
ENSMUSG00000004151	Etv1	-0.416888	0.336977
ENSMUSG00000004187	Kifc2	-1.60742	1.2302e-11
ENSMUSG00000004207	Psap	-0.389992	0.0018931
ENSMUSG00000004221	Ikbkg	0.29475	0.0907444
ENSMUSG00000004233	Wars2	0.279086	0.389626
ENSMUSG00000004263	Atn1	-0.159172	0.57209
ENSMUSG00000004264	Phb2	0.553351	0.000330719
ENSMUSG00000004266	Ptpn6	0.331502	0.467503
ENSMUSG00000004267	Eno2	-0.334649	0.169282
ENSMUSG00000004268	Emg1	-0.0495619	0.808457
ENSMUSG00000004270	Lpcat3	0.984414	6.19172e-11
ENSMUSG00000004285	Atp6v1f	0.335447	0.0274552
ENSMUSG00000004317	Clcn5	0.97849	0.000891205
ENSMUSG00000004319	Clcn3	0.556479	0.00194137
ENSMUSG00000004328	Hif3a	-2.90493	2.45961e-05
ENSMUSG00000004347	Pde1c	0.185994	0.873248
ENSMUSG00000004356	Utp20	-0.429961	0.227607
ENSMUSG00000004359	Spic	1.44887	0.0759121
ENSMUSG00000004360	9330159F19Rik	-2.25725	7.10827e-10
ENSMUSG00000004364	Cul3	0.549389	0.000264873
ENSMUSG00000004371	Il11	2.55017	5.5503e-14
ENSMUSG00000004383	Large1	0.642736	0.00407886
ENSMUSG00000004393	Ddx56	-0.0685913	0.735361
ENSMUSG00000004394	Tmed4	-0.285253	0.0702298
ENSMUSG00000004446	Bid	0.327935	0.35298
ENSMUSG00000004451	Ralb	0.393087	0.0024478
ENSMUSG00000004455	Ppp1cc	-0.102218	0.533518
ENSMUSG00000004460	Dnajb11	0.564073	0.00072455
ENSMUSG00000004462	Tbccd1	-0.324729	0.0956637
ENSMUSG00000004473	Clec11a	-0.0755651	0.747659
ENSMUSG00000004500	Zfp324	-0.0332265	0.92569
ENSMUSG00000004508	Gab2	-0.0175794	0.939545
ENSMUSG00000004530	Coro1c	0.0369086	0.839456
ENSMUSG00000004535	Tax1bp1	0.164105	0.229196
ENSMUSG00000004552	Ctse	-0.632328	0.651776
ENSMUSG00000004558	Ndrg2	-1.28368	1.29758e-23
ENSMUSG00000004561	Mettl17	-0.43737	0.123344
ENSMUSG00000004562	Arhgef40	-0.614823	0.00048129
ENSMUSG00000004565	Pnpla6	0.230797	0.387755
ENSMUSG00000004567	Mcoln1	-0.121232	0.450721
ENSMUSG00000004568	Arhgef18	-0.521153	0.0104286
ENSMUSG00000004591	Pkn2	0.176035	0.409774
ENSMUSG00000004609	Cd33	2.56118	0.00112074
ENSMUSG00000004610	Etfb	-0.00348457	0.98487
ENSMUSG00000004612	Nkg7	-1.76783	0.013854
ENSMUSG00000004626	Stxbp2	0.643405	6.46341e-06
ENSMUSG00000004631	Sgce	-1.0197	1.49449e-16
ENSMUSG00000004633	Chn2	0.551018	0.0126396
ENSMUSG00000004637	Wwox	-0.0805024	0.771919
ENSMUSG00000004642	Slbp	-0.0773962	0.682837
ENSMUSG00000004655	Aqp1	-0.436536	0.530419
ENSMUSG00000004661	Arid3b	-1.1845	0.00186393
ENSMUSG00000004665	Cnn2	-0.172489	0.246918
ENSMUSG00000004667	Polr2e	0.219227	0.230284
ENSMUSG00000004677	Myo9b	0.425636	0.0573616
ENSMUSG00000004698	Hdac9	0.00195235	0.998921
ENSMUSG00000004707	Ly9	1.2529	0.0387725
ENSMUSG00000004709	Cd244a	2.00349	0.00176921
ENSMUSG00000004730	Adgre1	1.01533	0.338427
ENSMUSG00000004748	Mtfp1	-0.732279	0.108382
ENSMUSG00000004768	Rab23	0.0228026	0.930141
ENSMUSG00000004771	Rab11a	0.512517	0.000217152
ENSMUSG00000004788	Eif2b2	0.798461	1.66228e-07
ENSMUSG00000004789	Dlst	0.328651	0.0141048
ENSMUSG00000004791	Pgf	-0.0292682	0.917142
ENSMUSG00000004798	Ulk2	-0.099266	0.678719
ENSMUSG00000004814	Ccl24	1.73102	0.00198072
ENSMUSG00000004815	Dgkq	-0.373559	0.195221
ENSMUSG00000004837	Grap	-1.40572	3.68051e-07
ENSMUSG00000004843	Chmp2b	0.2536	0.0800264
ENSMUSG00000004846	Plod3	0.576106	1.26833e-06
ENSMUSG00000004849	Ap1s1	0.869613	4.55096e-08
ENSMUSG00000004864	Mapk13	1.6247	3.75345e-09
ENSMUSG00000004865	Srpk1	0.317155	0.103982
ENSMUSG00000004880	Lbr	-0.122364	0.515123
ENSMUSG00000004885	Crabp2	4.55194	7.04241e-06
ENSMUSG00000004891	Nes	1.61003	1.76037e-11
ENSMUSG00000004892	Bcan	5.28237	0.0723068
ENSMUSG00000004895	Prcc	0.175893	0.468828
ENSMUSG00000004896	Rrnad1	-0.359078	0.172788
ENSMUSG00000004897	Hdgf	0.711534	2.48595e-06
ENSMUSG00000004929	Thop1	0.222049	0.345863
ENSMUSG00000004931	Apba3	0.0844304	0.628856
ENSMUSG00000004933	Matk	0.99313	0.211194
ENSMUSG00000004934	Pias4	0.18306	0.506141
ENSMUSG00000004936	Map2k1	0.356092	0.0233214
ENSMUSG00000004937	Sgta	0.0672882	0.661029
ENSMUSG00000004945	Tmem242	-0.123208	0.560457
ENSMUSG00000004947	Dtx2	0.493416	0.00746536
ENSMUSG00000004951	Hspb1	1.50994	2.37869e-14
ENSMUSG00000004952	Rasa4	-1.28522	0.000193661
ENSMUSG00000004961	Syt5	2.62364	0.0202225
ENSMUSG00000004980	Hnrnpa2b1	-0.216591	0.114489
ENSMUSG00000004994	Ccdc130	-0.623364	0.0214358
ENSMUSG00000004996	Mri1	-0.140331	0.409524
ENSMUSG00000005034	Prkacb	0.0433525	0.834679
ENSMUSG00000005043	Sgsh	-0.510481	0.0658827
ENSMUSG00000005045	Chd5	-2.83367	0.00379405
ENSMUSG00000005054	Cstb	0.182374	0.336272
ENSMUSG00000005057	Sh2b2	0.781757	0.0190791
ENSMUSG00000005069	Pex5	0.338221	0.0359189
ENSMUSG00000005078	Jkamp	-0.117164	0.538169
ENSMUSG00000005087	Cd44	1.27614	7.21221e-10
ENSMUSG00000005089	Slc1a2	0.0355086	0.971659
ENSMUSG00000005102	Eif2ak4	-0.0722377	0.803333
ENSMUSG00000005103	Wdr1	0.688671	4.30667e-07
ENSMUSG00000005107	Slc2a9	-0.294758	0.616471
ENSMUSG00000005124	Ccn4	3.61112	7.80539e-85
ENSMUSG00000005125	Ndrg1	1.32395	4.18913e-12
ENSMUSG00000005131	4930550C14Rik	-1.07066	0.0848068
ENSMUSG00000005142	Man2b1	0.125194	0.402569
ENSMUSG00000005148	Klf5	1.22911	1.69525e-06
ENSMUSG00000005150	Wdr83	0.413004	0.0458626
ENSMUSG00000005161	Prdx2	0.664044	3.77512e-06
ENSMUSG00000005198	Polr2a	-0.0680799	0.726414
ENSMUSG00000005204	Senp3	0.422379	0.0169338
ENSMUSG00000005220	Corin	-4.89229	0.0511646
ENSMUSG00000005225	Plekha8	0.541947	0.0651863
ENSMUSG00000005233	Spc25	2.26027	5.22887e-06
ENSMUSG00000005251	Ripk4	1.8079	0.00261126
ENSMUSG00000005262	Ufd1	0.21275	0.210554
ENSMUSG00000005267	Zfp287	-0.857839	0.0340719
ENSMUSG00000005268	Prlr	-0.048633	0.933524
ENSMUSG00000005299	Letm1	-0.272709	0.0764322
ENSMUSG00000005312	Ubqln1	0.415671	0.0100198
ENSMUSG00000005320	Fgfr4	-0.426331	0.114566
ENSMUSG00000005338	Cadm3	0.800419	0.17761
ENSMUSG00000005354	Txn2	-0.00736485	0.973598
ENSMUSG00000005357	Slc1a6	-0.181009	0.757078
ENSMUSG00000005360	Slc1a3	-1.63666	5.06109e-21
ENSMUSG00000005362	Crbn	-0.23951	0.215447
ENSMUSG00000005370	Msh6	0.0785118	0.743508
ENSMUSG00000005371	Fbxo11	-0.0569417	0.812488
ENSMUSG00000005373	Mlxipl	-0.295356	0.722184
ENSMUSG00000005374	Tbl2	0.22598	0.277256
ENSMUSG00000005378	Bud23	0.395197	0.0447407
ENSMUSG00000005397	Nid1	-0.470159	0.0106527
ENSMUSG00000005410	Mcm5	1.57721	9.56981e-13
ENSMUSG00000005413	Hmox1	1.22781	2.97409e-13
ENSMUSG00000005417	Mprip	-0.37835	0.00240691
ENSMUSG00000005442	Cic	-0.140891	0.570599
ENSMUSG00000005447	Pafah1b3	1.27478	3.81234e-07
ENSMUSG00000005465	Il27ra	-0.192783	0.422229
ENSMUSG00000005469	Prkaca	0.348525	0.0327608
ENSMUSG00000005470	Asf1b	2.30226	3.04317e-07
ENSMUSG00000005481	Ddx39a	0.821666	1.61939e-05
ENSMUSG00000005483	Dnajb1	-0.237959	0.395276
ENSMUSG00000005501	Usp40	0.133458	0.711138
ENSMUSG00000005505	Kbtbd4	0.166022	0.501688
ENSMUSG00000005506	Celf1	0.194954	0.393668
ENSMUSG00000005510	Ndufs3	0.0738578	0.691494
ENSMUSG00000005514	Por	0.349347	0.154107
ENSMUSG00000005533	Igf1r	-0.95768	3.06293e-07
ENSMUSG00000005534	Insr	-0.490927	0.0382787
ENSMUSG00000005540	Fcer2a	-2.84616	9.97932e-06
ENSMUSG00000005547	Cyp2a5	-3.9269	2.31519e-07
ENSMUSG00000005566	Trim28	0.136187	0.323214
ENSMUSG00000005575	Ube2m	0.64952	0.00166174
ENSMUSG00000005580	Adcy9	-0.544553	0.0348168
ENSMUSG00000005583	Mef2c	-0.378068	0.00499185
ENSMUSG00000005609	Ctr9	0.38051	0.02688
ENSMUSG00000005610	Eif4g2	0.438284	0.00446268
ENSMUSG00000005611	Irag1	-0.715388	4.93783e-07
ENSMUSG00000005615	Pcyt1a	0.241231	0.117453
ENSMUSG00000005621	Zfp592	-0.560214	0.00575486
ENSMUSG00000005625	Psmd4	0.200231	0.297806
ENSMUSG00000005640	Insrr	-2.02194	8.44912e-16
ENSMUSG00000005656	Snx6	0.4015	0.00408136
ENSMUSG00000005667	Mthfd2	1.70443	5.69477e-08
ENSMUSG00000005672	Kit	-2.13722	0.0224729
ENSMUSG00000005674	Tomm40l	-0.199365	0.26673
ENSMUSG00000005677	Nr1i3	-1.04255	0.0944614
ENSMUSG00000005681	Apoa2	-1.7804	1.46382e-09
ENSMUSG00000005682	Pan2	0.100907	0.600159
ENSMUSG00000005683	Cs	0.373192	0.0141774
ENSMUSG00000005686	Ampd3	0.210403	0.643438
ENSMUSG00000005687	Bcas2	0.24913	0.187115
ENSMUSG00000005698	Ctcf	-0.326769	0.0324774
ENSMUSG00000005699	Pard6a	-0.133478	0.708062
ENSMUSG00000005716	Pvalb	5.27363	0.0038839
ENSMUSG00000005718	Tfap4	-1.81779	0.0516277
ENSMUSG00000005732	Ranbp1	0.785546	2.40188e-05
ENSMUSG00000005763	Cd247	-0.718843	0.565154
ENSMUSG00000005774	Rfx5	-0.571982	0.00804985
ENSMUSG00000005779	Psmb4	0.50262	0.00132151
ENSMUSG00000005800	Mmp8	2.71503	0.000189794
ENSMUSG00000005802	Slc30a4	0.185175	0.503615
ENSMUSG00000005803	Sqor	-0.763731	0.000138767
ENSMUSG00000005804	Bloc1s6	-0.125469	0.549036
ENSMUSG00000005813	Metap1	0.750784	5.3264e-05
ENSMUSG00000005823	Gpr108	-0.330716	0.00909254
ENSMUSG00000005824	Tnfsf14	0.510636	0.584277
ENSMUSG00000005836	Gata6	0.31344	0.066109
ENSMUSG00000005846	Rsl1d1	0.485005	0.000482756
ENSMUSG00000005871	Apc	-0.257182	0.393668
ENSMUSG00000005873	Reep5	-0.164925	0.306594
ENSMUSG00000005881	Ergic3	-0.0855187	0.551271
ENSMUSG00000005882	Uqcc1	-0.387627	0.0145089
ENSMUSG00000005886	Ncoa2	-0.466273	0.00761173
ENSMUSG00000005892	Trh	1.39004	0.331743
ENSMUSG00000005893	Nr2c2	-0.860396	5.73434e-06
ENSMUSG00000005897	Nr2c1	-0.333785	0.0688349
ENSMUSG00000005899	Smpd4	-0.202508	0.390598
ENSMUSG00000005907	Pex1	-0.442425	0.0784108
ENSMUSG00000005936	Kctd20	0.275416	0.0756491
ENSMUSG00000005949	Ctns	-0.646142	0.00241435
ENSMUSG00000005950	P2rx5	1.28234	0.307097
ENSMUSG00000005951	Shpk	-0.836328	0.000782946
ENSMUSG00000005958	Ephb3	-0.908795	1.43187e-08
ENSMUSG00000005968	Tuft1	0.644606	0.0839765
ENSMUSG00000005973	Rcn1	0.552861	0.00141328
ENSMUSG00000005980	Dnase1	-1.15814	0.109383
ENSMUSG00000005981	Trap1	-0.0965277	0.572786
ENSMUSG00000005982	Naa60	-0.0650133	0.706533
ENSMUSG00000005983	1700037C18Rik	-0.0160387	0.971774
ENSMUSG00000005986	Ankrd13d	-1.04564	0.051064
ENSMUSG00000006005	Tpr	0.0867985	0.549019
ENSMUSG00000006010	Odr4	-0.102456	0.597984
ENSMUSG00000006014	Prg4	3.80648	1.59887e-11
ENSMUSG00000006019	Dhx34	-0.572166	0.050963
ENSMUSG00000006021	Kptn	-0.24827	0.211877
ENSMUSG00000006024	Napa	0.180953	0.153949
ENSMUSG00000006050	Sra1	0.548097	0.000191428
ENSMUSG00000006057	Atp5g1	0.635466	7.66677e-05
ENSMUSG00000006058	Snf8	0.64422	0.00106458
ENSMUSG00000006095	Tbcb	0.542534	0.0027947
ENSMUSG00000006127	Inpp5k	-0.370192	0.045313
ENSMUSG00000006134	Crkl	-0.243155	0.140004
ENSMUSG00000006154	Eps8l1	-0.652765	0.426548
ENSMUSG00000006169	Clint1	0.241798	0.108125
ENSMUSG00000006191	Cdkal1	-0.0915409	0.687033
ENSMUSG00000006205	Htra1	-0.703368	7.66165e-05
ENSMUSG00000006215	Zbtb17	0.725192	2.63259e-05
ENSMUSG00000006218	Fam131c	0.944936	0.431194
ENSMUSG00000006219	Fblim1	0.0771351	0.736096
ENSMUSG00000006221	Hspb7	0.598706	0.158699
ENSMUSG00000006235	Epor	-0.364817	0.613096
ENSMUSG00000006241	Ccdc159	-0.181476	0.72509
ENSMUSG00000006262	Mob1b	0.602465	0.0300384
ENSMUSG00000006273	Atp6v1b2	0.560921	6.92248e-06
ENSMUSG00000006276	Eps15l1	-0.132775	0.579027
ENSMUSG00000006281	Tep1	-0.408319	0.125651
ENSMUSG00000006288	Ttc5	-0.253216	0.136831
ENSMUSG00000006289	Osgep	0.105766	0.549102
ENSMUSG00000006299	Aamp	0.138457	0.312611
ENSMUSG00000006301	Tmbim1	-0.210061	0.249042
ENSMUSG00000006304	Arpc2	0.860077	3.27597e-09
ENSMUSG00000006307	Kmt2b	-0.827507	0.019733
ENSMUSG00000006313	Upk1a	1.3739	0.320159
ENSMUSG00000006315	Tmem147	0.437321	0.031062
ENSMUSG00000006333	Rps9	0.342157	0.0557039
ENSMUSG00000006335	Tfpt	-0.629389	0.0563918
ENSMUSG00000006342	Susd2	-1.38946	8.93996e-12
ENSMUSG00000006344	Ggt5	-1.04071	0.00386602
ENSMUSG00000006345	Ggt1	-0.225845	0.892907
ENSMUSG00000006356	Crip2	-0.27048	0.0164331
ENSMUSG00000006360	Crip1	0.887098	2.23321e-13
ENSMUSG00000006362	Cbfa2t3	-3.40602	4.17719e-46
ENSMUSG00000006369	Fbln1	-0.880382	9.64615e-06
ENSMUSG00000006373	Pgrmc1	-0.103414	0.592392
ENSMUSG00000006378	Gcat	-0.571981	0.00638897
ENSMUSG00000006386	Tek	-1.33116	0.0463708
ENSMUSG00000006390	Elovl1	0.540555	0.0010227
ENSMUSG00000006392	Med8	0.469291	0.0222535
ENSMUSG00000006395	Hyi	-0.775624	0.00159305
ENSMUSG00000006398	Cdc20	2.08428	8.42702e-07
ENSMUSG00000006403	Adamts4	-1.31708	3.541e-07
ENSMUSG00000006411	Nectin4	1.04059	0.213322
ENSMUSG00000006412	Pfdn2	0.139322	0.530053
ENSMUSG00000006418	Rnf114	0.261753	0.0702778
ENSMUSG00000006435	Neurl1a	1.55322	7.48139e-06
ENSMUSG00000006442	Srm	0.726773	0.00666857
ENSMUSG00000006445	Epha2	1.22885	4.62185e-11
ENSMUSG00000006456	Rbm14	-0.0211882	0.925988
ENSMUSG00000006457	Actn3	-0.984758	0.000731384
ENSMUSG00000006462	A530013C23Rik	-0.0754446	0.953957
ENSMUSG00000006463	Zdhhc24	-0.364662	0.127416
ENSMUSG00000006464	Bbs1	-0.344277	0.205352
ENSMUSG00000006476	Nsmf	-0.351952	0.00441115
ENSMUSG00000006494	Pdk1	0.437489	0.100502
ENSMUSG00000006498	Ptbp1	0.061402	0.649635
ENSMUSG00000006517	Mvd	0.830818	0.019332
ENSMUSG00000006519	Cyba	0.205087	0.395041
ENSMUSG00000006522	Itih3	0.597379	0.00600547
ENSMUSG00000006526	Stimate	-0.722598	1.01389e-09
ENSMUSG00000006527	Sfmbt1	-0.264771	0.257546
ENSMUSG00000006529	Itih1	-0.327536	0.572188
ENSMUSG00000006567	Atp7b	1.11975	0.10363
ENSMUSG00000006574	Slc4a1	-2.33545	0.065345
ENSMUSG00000006575	Rundc3a	2.45429	0.000450934
ENSMUSG00000006576	Slc4a3	-0.337568	0.119263
ENSMUSG00000006585	Cdt1	1.51054	4.74064e-11
ENSMUSG00000006586	Runx1t1	-1.49001	4.3463e-26
ENSMUSG00000006589	Aprt	0.699503	3.1042e-08
ENSMUSG00000006599	Gtf2h1	0.53342	0.00517255
ENSMUSG00000006611	Hfe	-0.690308	5.4087e-05
ENSMUSG00000006638	Abhd1	-1.13776	0.0102782
ENSMUSG00000006641	Slc5a6	-0.366365	0.100838
ENSMUSG00000006642	Tcf23	1.93666	0.010161
ENSMUSG00000006651	Aplp1	0.73857	8.4741e-07
ENSMUSG00000006673	Qrich1	0.0589179	0.755097
ENSMUSG00000006675	P4htm	-1.1325	2.39617e-07
ENSMUSG00000006676	Usp19	-0.241928	0.142356
ENSMUSG00000006678	Pola1	-0.34851	0.283659
ENSMUSG00000006699	Cdc42	0.457635	0.000107536
ENSMUSG00000006705	Pknox1	-0.385117	0.108017
ENSMUSG00000006715	Gmnn	1.39524	0.00030008
ENSMUSG00000006717	Acot13	0.0442412	0.882401
ENSMUSG00000006720	Zfp184	-0.466201	0.47649
ENSMUSG00000006728	Cdk4	0.729305	2.03451e-05
ENSMUSG00000006731	B4galnt1	1.76821	7.55861e-16
ENSMUSG00000006732	Mettl1	0.112676	0.686436
ENSMUSG00000006736	Tspan31	0.376405	0.0130707
ENSMUSG00000006740	Kif5b	0.340786	0.0154484
ENSMUSG00000006763	Saal1	-0.0983377	0.689687
ENSMUSG00000006777	Krt23	3.49383	1.85821e-16
ENSMUSG00000006782	Cnp	-0.739677	4.92759e-06
ENSMUSG00000006800	Sulf2	0.511747	0.0167543
ENSMUSG00000006818	Sod2	0.569625	0.00172639
ENSMUSG00000006850	Tmco6	-0.0927068	0.795504
ENSMUSG00000006906	Stambp	-0.148442	0.431362
ENSMUSG00000006920	Ezh1	-0.873356	1.71219e-07
ENSMUSG00000006930	Hap1	0.134787	0.842983
ENSMUSG00000006931	P3h4	0.851139	4.80083e-07
ENSMUSG00000006932	Ctnnb1	0.246402	0.0307504
ENSMUSG00000006941	Eif1b	-0.371584	0.0158472
ENSMUSG00000006958	Chrd	-0.0972585	0.773871
ENSMUSG00000006998	Psmd2	0.711509	1.01107e-06
ENSMUSG00000007021	Syngr3	-0.583256	0.503034
ENSMUSG00000007029	Vars	0.222954	0.190571
ENSMUSG00000007030	Vwa7	1.74901	0.149536
ENSMUSG00000007033	Hspa1l	-1.27169	0.0555441
ENSMUSG00000007034	Slc44a4	0.268176	0.748644
ENSMUSG00000007035	Msh5	0.181074	0.853555
ENSMUSG00000007036	Abhd16a	-0.442629	0.00251481
ENSMUSG00000007038	Neu1	-0.0346789	0.841801
ENSMUSG00000007039	Ddah2	-0.0817727	0.675764
ENSMUSG00000007041	Clic1	0.864315	1.04165e-10
ENSMUSG00000007050	Lsm2	0.780645	0.0133594
ENSMUSG00000007080	Pole	1.9362	1.10451e-08
ENSMUSG00000007097	Atp1a2	-2.00142	3.67596e-25
ENSMUSG00000007107	Atp1a4	1.56517	0.127447
ENSMUSG00000007122	Casq1	0.986294	0.278136
ENSMUSG00000007207	Stx1a	0.375306	0.235603
ENSMUSG00000007216	Zfp775	-1.35916	1.03186e-05
ENSMUSG00000007279	Scube2	3.06866	2.70898e-07
ENSMUSG00000007338	Mrpl49	-0.25454	0.182915
ENSMUSG00000007379	Dennd2c	0.712937	0.238037
ENSMUSG00000007411	Mark3	0.270519	0.101783
ENSMUSG00000007415	Gatad1	0.192455	0.440042
ENSMUSG00000007458	M6pr	0.399324	0.00891597
ENSMUSG00000007476	Lrrc8a	-0.210977	0.383511
ENSMUSG00000007480	Mc5r	-0.535718	0.804834
ENSMUSG00000007564	Ppp2r1a	-0.1984	0.123456
ENSMUSG00000007570	Fance	-0.79973	3.35784e-06
ENSMUSG00000007589	Tinf2	-0.511043	0.00517255
ENSMUSG00000007594	Hapln4	2.51584	5.78135e-06
ENSMUSG00000007603	Dus3l	-0.537522	0.000356041
ENSMUSG00000007610	Gtpbp3	-0.158456	0.542889
ENSMUSG00000007613	Tgfbr1	-0.145576	0.51727
ENSMUSG00000007617	Homer1	0.253554	0.184481
ENSMUSG00000007646	Rad51c	0.0745693	0.912812
ENSMUSG00000007653	Gabrb2	0.0406953	0.977949
ENSMUSG00000007655	Cav1	1.37206	3.36881e-08
ENSMUSG00000007656	Arpp19	0.127089	0.397425
ENSMUSG00000007659	Bcl2l1	-0.24436	0.0940553
ENSMUSG00000007670	Khsrp	-0.048664	0.784693
ENSMUSG00000007682	Dio2	1.45834	0.00445916
ENSMUSG00000007721	Ccdc124	0.127869	0.544342
ENSMUSG00000007739	Cct4	0.717852	1.31676e-05
ENSMUSG00000007777	0610009B22Rik	0.361649	0.165056
ENSMUSG00000007783	Cpt1c	0.0938244	0.672984
ENSMUSG00000007805	Twist2	-0.530978	0.102182
ENSMUSG00000007812	Zfp655	0.384715	0.0206328
ENSMUSG00000007815	Rhoa	0.396221	0.00474078
ENSMUSG00000007817	Zmiz1	-0.323136	0.0421234
ENSMUSG00000007827	Ankrd26	-0.61516	0.0129492
ENSMUSG00000007833	Aldh16a1	-1.28415	4.48001e-19
ENSMUSG00000007836	Hnrnpa0	0.262129	0.206465
ENSMUSG00000007837	Prrg2	0.49098	0.104786
ENSMUSG00000007850	Hnrnph1	-0.47415	0.000196231
ENSMUSG00000007867	Ift43	0.305952	0.150927
ENSMUSG00000007872	Id3	-0.941613	1.39135e-09
ENSMUSG00000007877	Tcap	0.147099	0.904081
ENSMUSG00000007880	Arid1a	-0.674221	1.59674e-06
ENSMUSG00000007888	Crlf1	5.65079	2.24481e-94
ENSMUSG00000007891	Ctsd	0.234984	0.228186
ENSMUSG00000007892	Rplp1	0.476341	0.00306159
ENSMUSG00000007946	Phox2a	2.95974	0.0464153
ENSMUSG00000007950	Abhd8	-0.481196	0.000754321
ENSMUSG00000007987	Ift22	0.0689024	0.791138
ENSMUSG00000007989	Fzd3	1.18104	7.50559e-05
ENSMUSG00000008035	Mid1ip1	-0.617165	4.88326e-06
ENSMUSG00000008036	Ap2s1	0.80058	3.67777e-06
ENSMUSG00000008090	Fgfrl1	-0.0718363	0.71979
ENSMUSG00000008129	Brme1	-1.04399	0.215536
ENSMUSG00000008136	Fhl2	0.529273	0.0106042
ENSMUSG00000008140	Emc10	-0.220797	0.173822
ENSMUSG00000008153	Clstn3	0.242284	0.554671
ENSMUSG00000008167	Fbxw9	0.869221	9.39577e-06
ENSMUSG00000008193	Spib	-0.529273	0.362182
ENSMUSG00000008200	Fnbp4	-0.478524	0.00218857
ENSMUSG00000008206	Cers4	-0.935065	7.90764e-07
ENSMUSG00000008226	Scrn3	-0.226975	0.392264
ENSMUSG00000008301	Phax	0.154108	0.491947
ENSMUSG00000008305	Tle1	0.0623396	0.720463
ENSMUSG00000008307	1700109H08Rik	0.397115	0.705618
ENSMUSG00000008318	Relt	-0.670381	0.00991342
ENSMUSG00000008333	Snrpb2	0.388452	0.192774
ENSMUSG00000008348	Ubc	-0.341921	0.0507165
ENSMUSG00000008373	Prpf31	0.241068	0.259244
ENSMUSG00000008384	Sertad1	-1.03142	1.24764e-07
ENSMUSG00000008393	Carhsp1	0.64425	1.35637e-08
ENSMUSG00000008398	Elk3	0.496686	0.0129434
ENSMUSG00000008429	Herpud2	-0.0630025	0.690452
ENSMUSG00000008435	Rdh13	-0.0420385	0.880452
ENSMUSG00000008450	Nutf2	0.740983	9.67907e-05
ENSMUSG00000008475	Arpc5	0.663845	4.28305e-06
ENSMUSG00000008489	Elavl2	1.98173	0.476627
ENSMUSG00000008496	Pou2f2	-0.108929	0.942047
ENSMUSG00000008540	Mgst1	0.108411	0.588131
ENSMUSG00000008575	Nfib	-0.69804	1.07105e-06
ENSMUSG00000008601	Rab25	0.102216	0.944129
ENSMUSG00000008604	Ubqln4	0.0336423	0.862923
ENSMUSG00000008658	Rbfox1	0.563115	0.331404
ENSMUSG00000008668	Rps18	0.600431	0.000170759
ENSMUSG00000008682	Rpl10	0.340953	0.0643463
ENSMUSG00000008683	Rps15a	0.589711	1.55648e-05
ENSMUSG00000008690	Ncaph2	0.251543	0.0659773
ENSMUSG00000008730	Hipk1	-0.0961918	0.689623
ENSMUSG00000008734	Gprc5b	0.486305	0.0773519
ENSMUSG00000008763	Man1a2	0.238282	0.171079
ENSMUSG00000008822	Acyp1	0.184173	0.670642
ENSMUSG00000008845	Cd163	-0.594716	0.527113
ENSMUSG00000008855	Hdac5	-0.335908	0.0431321
ENSMUSG00000008859	Rala	0.67027	3.36162e-05
ENSMUSG00000008892	Vdac3	0.585671	1.02981e-05
ENSMUSG00000008932	Slc1a7	-0.783194	0.0775601
ENSMUSG00000008958	Vps72	-0.150669	0.418445
ENSMUSG00000008976	Gabpa	-0.160118	0.477941
ENSMUSG00000008999	Bmp7	0.819119	0.276772
ENSMUSG00000009013	Dynll1	0.257415	0.0454649
ENSMUSG00000009030	Pdcl	-0.483317	0.00434877
ENSMUSG00000009035	Tmem184b	0.485032	0.000498635
ENSMUSG00000009073	Nf2	-0.156406	0.342855
ENSMUSG00000009076	Zmat5	-0.180686	0.540516
ENSMUSG00000009079	Ewsr1	0.043464	0.804473
ENSMUSG00000009090	Ap1b1	-0.168241	0.350633
ENSMUSG00000009092	Derl3	0.481554	0.494356
ENSMUSG00000009097	Tbx1	1.85786	0.328384
ENSMUSG00000009108	Gnat2	-0.365925	0.653428
ENSMUSG00000009112	Bcl2l13	0.22861	0.237755
ENSMUSG00000009145	Dqx1	-0.392244	0.758652
ENSMUSG00000009185	Ccl8	1.73001	0.006055
ENSMUSG00000009207	Lnpk	-0.0604095	0.856129
ENSMUSG00000009214	Mymk	1.61779	0.0915344
ENSMUSG00000009281	Rarres2	-1.04427	6.32397e-10
ENSMUSG00000009291	Pttg1ip	-0.151268	0.265611
ENSMUSG00000009292	Trpm2	0.515934	0.566916
ENSMUSG00000009293	Ube2g2	0.677059	2.76914e-07
ENSMUSG00000009376	Met	2.5368	3.83878e-26
ENSMUSG00000009378	Slc16a12	-0.315403	0.196618
ENSMUSG00000009394	Syn2	-0.168479	0.605356
ENSMUSG00000009406	Elk1	-0.282964	0.117802
ENSMUSG00000009418	Nav1	0.0433843	0.80042
ENSMUSG00000009470	Tnpo1	0.146825	0.392213
ENSMUSG00000009535	Rnmt	0.493081	0.0207396
ENSMUSG00000009545	Kcnq1	-0.726854	0.276857
ENSMUSG00000009549	Srp14	0.332318	0.0257554
ENSMUSG00000009555	Cdk9	0.00757986	0.969875
ENSMUSG00000009563	Tor2a	0.409532	0.0309078
ENSMUSG00000009566	Fpgs	-0.159902	0.510528
ENSMUSG00000009569	Mrtfb	-0.254122	0.280518
ENSMUSG00000009575	Cbx5	-0.240441	0.110758
ENSMUSG00000009585	Apobec3	0.306968	0.135612
ENSMUSG00000009614	Sardh	0.529369	0.00621115
ENSMUSG00000009621	Vav2	0.890199	1.3265e-06
ENSMUSG00000009628	Tex15	-1.48178	0.2811
ENSMUSG00000009630	Ppp2cb	0.540006	0.00175507
ENSMUSG00000009633	G0s2	-1.91558	3.29235e-22
ENSMUSG00000009640	Dmap1	0.306393	0.169054
ENSMUSG00000009646	Pla2g12b	0.802477	0.434326
ENSMUSG00000009647	Mcu	0.709169	5.26627e-06
ENSMUSG00000009654	Oit3	-3.39092	3.42134e-06
ENSMUSG00000009681	Bcr	1.4006	8.28481e-09
ENSMUSG00000009687	Fxyd5	1.17261	8.12499e-11
ENSMUSG00000009731	Kcnd1	0.457054	0.0656526
ENSMUSG00000009733	Tfcp2	-0.483912	0.0215653
ENSMUSG00000009739	Pou6f1	-0.782028	0.000105635
ENSMUSG00000009741	Ubp1	0.430929	0.00427147
ENSMUSG00000009772	Nuak2	0.00812663	0.979706
ENSMUSG00000009828	Cilk1	-0.378855	0.0199397
ENSMUSG00000009863	Sdhb	0.198414	0.265983
ENSMUSG00000009876	Cox4i2	-1.29397	0.0454089
ENSMUSG00000009894	Snap47	0.181941	0.338909
ENSMUSG00000009905	Kdsr	0.306018	0.109817
ENSMUSG00000009907	Vps4b	0.413732	0.00136539
ENSMUSG00000009927	Rps25	0.106635	0.532228
ENSMUSG00000009995	Taz	-0.475461	0.000790506
ENSMUSG00000010021	Kif19a	-0.651461	0.613901
ENSMUSG00000010025	Aldh3a2	-0.199519	0.151749
ENSMUSG00000010045	Tmem115	0.145112	0.463485
ENSMUSG00000010047	Hyal2	-0.0928929	0.717674
ENSMUSG00000010048	Ifrd2	0.302386	0.441025
ENSMUSG00000010051	Hyal1	-1.73802	3.20076e-22
ENSMUSG00000010054	Tusc2	-1.01603	2.02151e-09
ENSMUSG00000010057	Nprl2	-0.247067	0.476771
ENSMUSG00000010064	Slc38a3	-0.365084	0.485421
ENSMUSG00000010066	Cacna2d2	-1.71697	0.126338
ENSMUSG00000010067	Rassf1	-0.385117	0.0011612
ENSMUSG00000010080	Epn3	3.17171	2.31797e-11
ENSMUSG00000010086	Rnf112	0.476244	0.590303
ENSMUSG00000010095	Slc3a2	0.410117	0.00538183
ENSMUSG00000010097	Nxf1	-0.265178	0.0493604
ENSMUSG00000010110	Stx5a	0.0621821	0.707343
ENSMUSG00000010122	Slc47a1	-1.41026	5.44703e-06
ENSMUSG00000010142	Tnfrsf13b	0.68447	0.612243
ENSMUSG00000010154	Spire2	2.71131	5.71111e-08
ENSMUSG00000010175	Prox1	0.25813	0.638247
ENSMUSG00000010205	Raver1	-0.120292	0.62971
ENSMUSG00000010277	2610507B11Rik	-0.0877005	0.677262
ENSMUSG00000010290	AI597479	-0.216796	0.314899
ENSMUSG00000010307	Tmem86a	0.772825	0.000597706
ENSMUSG00000010311	Optc	0.104363	0.927526
ENSMUSG00000010342	Tex14	0.311604	0.783856
ENSMUSG00000010358	Ifi35	-0.574403	0.0108123
ENSMUSG00000010362	Rdm1	-0.723327	0.000784299
ENSMUSG00000010376	Nedd8	0.527558	0.000304946
ENSMUSG00000010392	Gosr1	-0.0902306	0.591897
ENSMUSG00000010406	Mrpl52	0.737057	0.000282002
ENSMUSG00000010453	Kansl3	-0.220564	0.157871
ENSMUSG00000010461	Eya4	3.09535	0.00582131
ENSMUSG00000010476	Ebf3	0.994403	0.390345
ENSMUSG00000010492	Uckl1os	0.17156	0.863066
ENSMUSG00000010517	Faf1	0.294672	0.112801
ENSMUSG00000010529	Gm266	-0.421954	0.382118
ENSMUSG00000010538	Tsacc	-0.808249	0.469505
ENSMUSG00000010554	Mettl16	0.153202	0.463668
ENSMUSG00000010601	Apol7a	1.05038	0.0250543
ENSMUSG00000010607	Pigyl	0.562768	0.0115953
ENSMUSG00000010608	Rbm25	0.0870819	0.633568
ENSMUSG00000010609	Psen2	0.262567	0.188995
ENSMUSG00000010651	Acaa1b	-3.16704	1.67767e-26
ENSMUSG00000010660	Plcd1	-0.140885	0.433661
ENSMUSG00000010663	Fads1	-0.109071	0.438899
ENSMUSG00000010721	Lmbr1	-0.0349821	0.878786
ENSMUSG00000010751	Tnfrsf22	-0.0803768	0.873164
ENSMUSG00000010755	Cars	0.038653	0.852303
ENSMUSG00000010797	Wnt2	-0.336376	0.486597
ENSMUSG00000010803	Gabra1	0.672225	0.627354
ENSMUSG00000010830	Kdelr3	0.787115	3.96411e-05
ENSMUSG00000010911	Apip	0.188211	0.472202
ENSMUSG00000010914	Pdhx	-0.0305122	0.904264
ENSMUSG00000010936	Vac14	0.0174994	0.93774
ENSMUSG00000011008	Mcoln2	2.77942	1.91673e-06
ENSMUSG00000011034	Slc5a1	1.09278	0.047623
ENSMUSG00000011096	Akt1s1	0.311029	0.102901
ENSMUSG00000011114	Tbrg1	0.43665	0.017585
ENSMUSG00000011148	Adssl1	0.975022	0.0146591
ENSMUSG00000011158	Brf1	-0.281067	0.149956
ENSMUSG00000011171	Vipr2	-1.38291	0.00298492
ENSMUSG00000011179	Odc1	0.819897	7.25945e-07
ENSMUSG00000011254	Thg1l	0.395267	0.534012
ENSMUSG00000011256	Adam19	2.57521	7.70322e-12
ENSMUSG00000011257	Pabpc4	0.965232	3.23871e-05
ENSMUSG00000011263	Exoc3l2	-3.49715	3.47526e-05
ENSMUSG00000011267	Zfp296	0.0618431	0.932387
ENSMUSG00000011305	Plin5	-1.9412	0.00398272
ENSMUSG00000011306	Sugp1	-0.297134	0.112799
ENSMUSG00000011382	Dhdh	-1.22138	1.88306e-05
ENSMUSG00000011427	Zfp790	-0.428598	0.110236
ENSMUSG00000011589	Fsd1	-1.23982	0.175789
ENSMUSG00000011658	Fuz	-0.866993	6.72938e-07
ENSMUSG00000011751	Sptbn4	-0.72838	0.271131
ENSMUSG00000011752	Pgam1	0.79467	4.39744e-09
ENSMUSG00000011831	Evi5	-0.228394	0.137653
ENSMUSG00000011832	Evi5l	-0.0118155	0.961737
ENSMUSG00000011837	Snapc2	0.192761	0.405335
ENSMUSG00000011877	Git1	0.244183	0.0894982
ENSMUSG00000011884	Gltp	0.420602	0.000984417
ENSMUSG00000011958	Bnip2	0.231839	0.141575
ENSMUSG00000011960	Ccnt1	-0.00880382	0.960938
ENSMUSG00000012017	Scarf2	-0.965944	7.04054e-13
ENSMUSG00000012076	Brms1l	0.384269	0.0839765
ENSMUSG00000012114	Med15	0.158977	0.345152
ENSMUSG00000012117	Dhdds	-0.141529	0.518195
ENSMUSG00000012126	Ubxn11	-0.133457	0.786086
ENSMUSG00000012296	Tjap1	0.417979	0.0523946
ENSMUSG00000012350	Ehf	1.47365	0.00444679
ENSMUSG00000012405	Rpl15	0.943274	5.28957e-09
ENSMUSG00000012422	Tmem167	1.24829	1.68477e-13
ENSMUSG00000012428	Steap4	0.97116	1.74115e-10
ENSMUSG00000012429	Mplkip	0.0543952	0.85506
ENSMUSG00000012443	Kif11	3.26071	5.93648e-13
ENSMUSG00000012483	Rpa3	0.762543	0.00220107
ENSMUSG00000012519	Mlkl	0.47159	0.0866433
ENSMUSG00000012535	Tnpo3	0.258736	0.0912492
ENSMUSG00000012609	Ttll5	0.341957	0.125101
ENSMUSG00000012640	Zfp715	0.0395316	0.922523
ENSMUSG00000012819	Cdh23	1.6345	0.0241425
ENSMUSG00000012848	Rps5	0.405915	0.0191529
ENSMUSG00000012889	Podnl1	1.94941	0.0110133
ENSMUSG00000013033	Adgrl1	0.0919907	0.657652
ENSMUSG00000013076	Amotl1	-0.45849	0.00243826
ENSMUSG00000013089	Etv5	0.178904	0.484138
ENSMUSG00000013150	Gfod2	0.525774	0.119346
ENSMUSG00000013155	Enkd1	0.507908	0.314899
ENSMUSG00000013160	Atp6v0d1	0.577025	0.00069973
ENSMUSG00000013236	Ptprs	0.29145	0.0909748
ENSMUSG00000013275	Slc41a1	-0.405192	0.0581343
ENSMUSG00000013415	Igf2bp1	1.30363	0.128343
ENSMUSG00000013419	Zfp651	-0.335976	0.0635631
ENSMUSG00000013465	Nelfb	-0.122727	0.472606
ENSMUSG00000013483	Card14	1.59525	0.472671
ENSMUSG00000013495	Tmem175	-0.118751	0.600582
ENSMUSG00000013523	Bcas1	-0.746981	0.516201
ENSMUSG00000013539	Tango2	-0.769872	4.15156e-08
ENSMUSG00000013584	Aldh1a2	3.02763	1.59708e-50
ENSMUSG00000013593	Ndufs2	-0.0340232	0.836782
ENSMUSG00000013611	Snx31	1.86333	0.0782312
ENSMUSG00000013622	Atraid	-0.189748	0.288145
ENSMUSG00000013629	Cad	-0.369842	0.108859
ENSMUSG00000013646	Sh3bp5l	-0.0128921	0.961553
ENSMUSG00000013662	Atad1	-0.121813	0.490745
ENSMUSG00000013663	Pten	-0.602626	8.20275e-06
ENSMUSG00000013698	Pea15a	-0.245252	0.0818318
ENSMUSG00000013701	Timm23	0.961358	1.44308e-06
ENSMUSG00000013707	Tnfaip8l2	-0.0351419	0.963594
ENSMUSG00000013736	Trnt1	0.220962	0.220473
ENSMUSG00000013787	Ehmt2	0.145755	0.321407
ENSMUSG00000013822	Elof1	0.525445	0.00360339
ENSMUSG00000013833	Med16	-0.300285	0.063703
ENSMUSG00000013846	St3gal1	1.28245	1.09561e-09
ENSMUSG00000013858	Tmem259	-0.0272713	0.904264
ENSMUSG00000013878	Rnf170	0.32757	0.0920318
ENSMUSG00000013921	Clip3	-0.0989025	0.616798
ENSMUSG00000013973	Dedd	0.138036	0.569815
ENSMUSG00000013974	Mcemp1	2.22721	0.0109757
ENSMUSG00000013997	Nit1	-0.0105453	0.968219
ENSMUSG00000014030	Pax5	-3.10531	0.0185022
ENSMUSG00000014039	Prdm15	0.0288862	0.944191
ENSMUSG00000014074	Rnf168	-0.0556474	0.824233
ENSMUSG00000014075	Dynlt2b	0.38338	0.285115
ENSMUSG00000014077	Chp1	0.112366	0.452947
ENSMUSG00000014158	Trpv4	1.89509	7.4006e-09
ENSMUSG00000014164	Klhl3	-1.05108	0.110448
ENSMUSG00000014177	Tvp23b	0.264721	0.0764322
ENSMUSG00000014195	Dnajc7	-0.305944	0.0384977
ENSMUSG00000014198	Zfp385c	-2.01614	0.000150921
ENSMUSG00000014226	Cacybp	0.619807	0.00451272
ENSMUSG00000014232	Cluap1	-0.385222	0.109118
ENSMUSG00000014243	Zswim7	0.77428	0.0239559
ENSMUSG00000014245	Pigl	-0.714192	0.0674076
ENSMUSG00000014294	Ndufa2	0.352787	0.0153827
ENSMUSG00000014301	Pam16	0.233977	0.567594
ENSMUSG00000014303	Glis2	0.297043	0.183712
ENSMUSG00000014313	Cox6c	0.0880078	0.643438
ENSMUSG00000014329	Bicc1	-0.130603	0.423572
ENSMUSG00000014349	Ube2z	0.577505	6.89509e-05
ENSMUSG00000014353	Tmem87b	-0.0457361	0.822095
ENSMUSG00000014355	Anapc1	0.145317	0.390309
ENSMUSG00000014361	Mertk	-0.966173	2.89119e-08
ENSMUSG00000014402	Tsg101	0.457789	0.000625324
ENSMUSG00000014418	Hps5	0.0113579	0.963598
ENSMUSG00000014426	Map3k4	-0.00303488	0.992006
ENSMUSG00000014444	Piezo1	0.92978	3.24366e-05
ENSMUSG00000014453	Blk	-1.60234	0.142203
ENSMUSG00000014470	Rnf166	-0.110837	0.517792
ENSMUSG00000014496	Ankrd28	0.486724	0.00546841
ENSMUSG00000014498	Ankrd52	0.652017	0.145741
ENSMUSG00000014503	Pkd2l2	-0.707059	0.417458
ENSMUSG00000014504	Srp19	0.780685	5.0531e-06
ENSMUSG00000014542	Clec4f	-0.43689	0.68704
ENSMUSG00000014547	Wdfy2	0.0732061	0.82509
ENSMUSG00000014550	Rbsn	-0.291352	0.169637
ENSMUSG00000014551	Mrps25	0.192105	0.386482
ENSMUSG00000014554	Dguok	-0.347497	0.102236
ENSMUSG00000014592	Camta1	0.0902282	0.802643
ENSMUSG00000014599	Csf1	0.385443	0.00987458
ENSMUSG00000014601	Strip1	0.107751	0.606562
ENSMUSG00000014602	Kif1a	-0.419598	0.145207
ENSMUSG00000014606	Slc25a11	0.13236	0.334835
ENSMUSG00000014633	Cmc2	0.458843	0.141369
ENSMUSG00000014668	Chfr	0.690339	0.00021403
ENSMUSG00000014704	Hoxa2	-2.00055	4.11548e-17
ENSMUSG00000014748	Tex261	0.00875666	0.971659
ENSMUSG00000014763	Fam120b	-0.230984	0.193921
ENSMUSG00000014767	Tbp	-0.0431387	0.877094
ENSMUSG00000014769	Psmb1	0.544102	3.77948e-05
ENSMUSG00000014771	Pdcd2	-0.0211736	0.95899
ENSMUSG00000014773	Dll1	-0.933844	0.000896747
ENSMUSG00000014776	Nol3	0.386833	0.137014
ENSMUSG00000014778	Fhod1	-0.881335	0.0488106
ENSMUSG00000014782	Plekhg4	5.7577	7.4025e-13
ENSMUSG00000014786	Slc9a5	0.24169	0.613901
ENSMUSG00000014791	Elmo3	0.79389	0.00600887
ENSMUSG00000014813	Stc1	0.761915	0.0751531
ENSMUSG00000014837	4931428F04Rik	0.867769	0.0444099
ENSMUSG00000014846	Tppp3	-0.092927	0.80425
ENSMUSG00000014850	Msh3	-0.136802	0.626703
ENSMUSG00000014852	Adamts13	-1.17464	2.94275e-05
ENSMUSG00000014856	Tmem208	0.578238	0.00405724
ENSMUSG00000014859	E2f4	0.140429	0.443801
ENSMUSG00000014867	Surf4	0.724907	3.34316e-06
ENSMUSG00000014873	Surf2	-0.447669	0.0115385
ENSMUSG00000014905	Dnajb9	-0.00345177	0.988067
ENSMUSG00000014907	Naf1	-0.511316	0.285361
ENSMUSG00000014932	Yes1	0.358808	0.181809
ENSMUSG00000014956	Ppp1cb	0.234756	0.216616
ENSMUSG00000014959	Gorasp2	0.585043	0.000465112
ENSMUSG00000014980	Tsen15	-0.00655488	0.98294
ENSMUSG00000015002	Efr3a	-0.140382	0.35286
ENSMUSG00000015013	Trappc2l	0.309166	0.112021
ENSMUSG00000015016	Acsf3	0.0676422	0.841095
ENSMUSG00000015023	Ddx19a	0.190786	0.395713
ENSMUSG00000015027	Galns	0.19296	0.245487
ENSMUSG00000015053	Gata2	-2.13723	5.42263e-09
ENSMUSG00000015083	C8g	-1.28457	0.000351951
ENSMUSG00000015085	Entpd2	-0.454797	0.160516
ENSMUSG00000015087	Rabl6	0.1035	0.586968
ENSMUSG00000015090	Ptgds	1.8043	0.0374191
ENSMUSG00000015092	Edf1	0.462076	0.00106018
ENSMUSG00000015093	Clic3	0.093149	0.853555
ENSMUSG00000015094	Npdc1	0.27989	0.13381
ENSMUSG00000015095	Fbxw5	0.0208666	0.925011
ENSMUSG00000015112	Slc25a13	-0.227754	0.545418
ENSMUSG00000015120	Ube2i	0.41288	0.00596397
ENSMUSG00000015126	Tsr3	0.247365	0.471568
ENSMUSG00000015127	Unkl	-0.595217	0.010227
ENSMUSG00000015133	Lrrk1	-0.428922	0.0584035
ENSMUSG00000015134	Aldh1a3	2.00971	5.15651e-15
ENSMUSG00000015143	Actn1	0.999847	2.49787e-11
ENSMUSG00000015149	Sirt2	-0.241274	0.160631
ENSMUSG00000015165	Hnrnpl	-0.0478246	0.741888
ENSMUSG00000015176	Nolc1	-0.692585	3.65935e-07
ENSMUSG00000015189	Casd1	-0.319013	0.0897807
ENSMUSG00000015202	Cnksr3	-0.539341	0.0119754
ENSMUSG00000015214	Mtmr1	-0.246351	0.209411
ENSMUSG00000015217	Hmgb3	1.54137	1.28978e-09
ENSMUSG00000015222	Map2	-1.02109	0.00454412
ENSMUSG00000015224	Cyp2j9	-1.43884	2.37128e-13
ENSMUSG00000015243	Abca1	0.00305379	0.989349
ENSMUSG00000015247	Nipsnap3b	0.838577	5.99069e-07
ENSMUSG00000015289	Lage3	0.21741	0.419541
ENSMUSG00000015290	Ubl4a	0.488592	0.000601366
ENSMUSG00000015291	Gdi1	-0.372323	0.00342496
ENSMUSG00000015305	Sash1	-1.10613	3.29811e-05
ENSMUSG00000015312	Gadd45b	-1.88182	3.29425e-68
ENSMUSG00000015314	Slamf6	-0.719576	0.57975
ENSMUSG00000015335	Zdhhc12	1.23023	0.000191353
ENSMUSG00000015337	Endog	-0.223105	0.402917
ENSMUSG00000015340	Cybb	1.34836	0.104042
ENSMUSG00000015341	Golga7	-0.443442	0.00545344
ENSMUSG00000015342	Xk	0.0697709	0.924557
ENSMUSG00000015354	Pcolce2	-1.69519	3.74196e-08
ENSMUSG00000015355	Cd48	1.06334	0.199813
ENSMUSG00000015357	Clpx	-0.255657	0.0708808
ENSMUSG00000015363	Trabd	0.121629	0.542494
ENSMUSG00000015377	Dennd6b	-0.601304	0.114552
ENSMUSG00000015396	Cd83	-0.119493	0.808145
ENSMUSG00000015405	Ace2	-2.83149	7.45741e-38
ENSMUSG00000015437	Gzmb	-1.05472	0.251591
ENSMUSG00000015451	C4a	-1.35677	6.83364e-10
ENSMUSG00000015452	Ager	-0.151197	0.839781
ENSMUSG00000015461	Atf6b	0.28082	0.0723288
ENSMUSG00000015467	Egfl8	-1.6399	0.128731
ENSMUSG00000015468	Notch4	1.02992	0.00429499
ENSMUSG00000015474	Ppt2	0.218388	0.337594
ENSMUSG00000015476	Prrt1	-1.16818	0.0197655
ENSMUSG00000015478	Rnf5	-0.0469335	0.838531
ENSMUSG00000015484	Fam163a	2.97785	2.0893e-08
ENSMUSG00000015488	Cacfd1	-0.178697	0.25093
ENSMUSG00000015501	Hivep2	0.0333357	0.891788
ENSMUSG00000015522	Arnt	-0.131603	0.433573
ENSMUSG00000015533	Itga2	1.54333	0.0312479
ENSMUSG00000015536	Mocs2	0.194007	0.251478
ENSMUSG00000015542	Nat9	0.139136	0.633621
ENSMUSG00000015568	Lpl	-0.304425	0.214866
ENSMUSG00000015575	Atp6v0e	0.673887	6.92775e-05
ENSMUSG00000015597	Zfp318	-0.51766	0.0127199
ENSMUSG00000015605	Srf	-0.205394	0.32037
ENSMUSG00000015619	Gata3	0.553097	0.505533
ENSMUSG00000015627	Gata5	2.10522	2.06329e-15
ENSMUSG00000015647	Lama5	1.98195	0.00111016
ENSMUSG00000015652	Steap1	4.25219	1.06346e-25
ENSMUSG00000015653	Steap2	1.16981	5.46949e-06
ENSMUSG00000015656	Hspa8	-0.381021	0.0141799
ENSMUSG00000015659	Serac1	-1.03782	0.019366
ENSMUSG00000015668	Pdzd11	0.46947	0.0021352
ENSMUSG00000015671	Psma2	0.323537	0.0213977
ENSMUSG00000015672	Mrpl32	0.692565	0.000676211
ENSMUSG00000015697	Setdb1	0.248571	0.188734
ENSMUSG00000015702	Anxa9	-2.01827	9.54524e-11
ENSMUSG00000015709	Arnt2	2.72419	2.89942e-05
ENSMUSG00000015711	Prune1	0.022154	0.948526
ENSMUSG00000015714	Cers2	-0.182723	0.139042
ENSMUSG00000015733	Capza2	0.547869	2.46309e-05
ENSMUSG00000015745	Plekho1	1.01086	0.00518414
ENSMUSG00000015747	Vps45	0.0914513	0.706138
ENSMUSG00000015748	Prpf3	0.234596	0.248487
ENSMUSG00000015749	Anp32e	-0.136348	0.408294
ENSMUSG00000015750	Aph1a	0.487002	0.00037456
ENSMUSG00000015755	Tab2	0.277616	0.165952
ENSMUSG00000015757	Ppil4	-0.235276	0.192211
ENSMUSG00000015759	Cnih1	0.740776	6.71824e-05
ENSMUSG00000015766	Eps8	-0.171352	0.386692
ENSMUSG00000015776	Med22	0.190043	0.377336
ENSMUSG00000015790	Surf1	-0.679995	4.85713e-06
ENSMUSG00000015804	Med28	-0.0567619	0.787462
ENSMUSG00000015806	Qdpr	-0.440463	0.00252836
ENSMUSG00000015837	Sqstm1	0.11255	0.57577
ENSMUSG00000015839	Nfe2l2	0.440815	0.000984067
ENSMUSG00000015843	Rxrg	-0.489812	0.454588
ENSMUSG00000015846	Rxra	-0.516337	0.000981168
ENSMUSG00000015850	Adamtsl4	-0.511878	0.0806398
ENSMUSG00000015852	Fcrls	3.44273	0.00719612
ENSMUSG00000015854	Cd5l	0.798415	0.459375
ENSMUSG00000015869	Prpsap1	-0.197202	0.220581
ENSMUSG00000015880	Ncapg	4.01083	3.55873e-09
ENSMUSG00000015882	Lcorl	0.144528	0.766016
ENSMUSG00000015889	Lta4h	0.121854	0.533613
ENSMUSG00000015890	Amdhd1	-1.26246	2.70756e-06
ENSMUSG00000015932	Dstn ENSMUSG00000015932	0.271356	0.047678
ENSMUSG00000015937	Macroh2a1	0.54876	4.75707e-05
ENSMUSG00000015942	Gtf2ird2	0.0940024	0.778771
ENSMUSG00000015943	Bola1	-0.0722028	0.830387
ENSMUSG00000015944	Castor2	-0.543656	0.00212714
ENSMUSG00000015947	Fcgr1	1.30555	0.168871
ENSMUSG00000015950	Ncf1	0.70738	0.0980725
ENSMUSG00000015957	Wnt11	1.61322	2.91686e-20
ENSMUSG00000015961	Adss	0.607908	3.10573e-05
ENSMUSG00000015966	Il17rb	1.40988	0.0280256
ENSMUSG00000015968	Cacna1d	-0.300291	0.804318
ENSMUSG00000015970	Chdh	0.366611	0.51552
ENSMUSG00000015971	Actr8	-0.137869	0.394127
ENSMUSG00000015980	Lrrc27	0.12295	0.740957
ENSMUSG00000015981	Stk32c	-1.96995	1.05919e-06
ENSMUSG00000015994	Fnta	0.284483	0.0322911
ENSMUSG00000016018	Mtrex	-0.362428	0.0153464
ENSMUSG00000016024	Lbp	0.0316577	0.890064
ENSMUSG00000016028	Celsr1	2.83209	0.00094241
ENSMUSG00000016087	Fli1	-0.0289257	0.92122
ENSMUSG00000016128	Stard13	-1.30064	6.69728e-21
ENSMUSG00000016179	Camk1g	-0.18115	0.759353
ENSMUSG00000016181	Utp25	-0.330507	0.490745
ENSMUSG00000016194	Hsd11b1	-1.68733	4.02527e-19
ENSMUSG00000016206	H2-M3	-0.739981	1.85797e-06
ENSMUSG00000016239	Lonrf3	-1.21075	5.10786e-07
ENSMUSG00000016252	Atp5e	0.499615	0.00798401
ENSMUSG00000016253	Nelfcd	-0.300212	0.0890056
ENSMUSG00000016256	Ctsz	-0.0251493	0.909665
ENSMUSG00000016257	Prelid3b	0.56867	0.000345504
ENSMUSG00000016262	Sertad4	-0.562442	0.00910191
ENSMUSG00000016283	H2-M2	1.71541	0.22186
ENSMUSG00000016308	Ube2a	0.497594	0.00293247
ENSMUSG00000016319	Slc25a5	0.0711048	0.731588
ENSMUSG00000016344	Ppdpf	0.0300558	0.910424
ENSMUSG00000016356	Col20a1	-1.03998	0.17322
ENSMUSG00000016382	Pls3	0.448628	0.000767005
ENSMUSG00000016386	Mpped2	0.526267	0.626703
ENSMUSG00000016409	Nkap	-0.276497	0.192545
ENSMUSG00000016427	Ndufa1	0.442777	0.0128011
ENSMUSG00000016458	Wt1	2.6132	6.44316e-33
ENSMUSG00000016477	E2f3	1.88665	2.84304e-11
ENSMUSG00000016481	Cr1l	-0.162518	0.254053
ENSMUSG00000016487	Ppfibp1	0.843643	3.75005e-06
ENSMUSG00000016493	Cd46	-1.19364	0.144143
ENSMUSG00000016494	Cd34	-0.320287	0.107549
ENSMUSG00000016495	Plgrkt	0.304477	0.0967011
ENSMUSG00000016496	Cd274	-0.874937	0.000148472
ENSMUSG00000016503	Gtf3a	0.379293	0.0775601
ENSMUSG00000016510	Mtif3	-0.608011	0.00886808
ENSMUSG00000016520	Lnx2	-0.161696	0.431127
ENSMUSG00000016526	Dyrk3	3.59388	2.27083e-11
ENSMUSG00000016528	Mapkapk2	0.418911	0.000294273
ENSMUSG00000016529	Il10	3.10714	0.0204165
ENSMUSG00000016534	Lamp2	-0.21256	0.0589635
ENSMUSG00000016541	Atxn10	0.0828829	0.629973
ENSMUSG00000016552	Foxred2	0.35975	0.386482
ENSMUSG00000016554	Eif3d	0.403779	0.00271302
ENSMUSG00000016559	H3f3b	-0.131229	0.496991
ENSMUSG00000016619	Nup50	0.598831	3.55136e-05
ENSMUSG00000016637	Ift27	0.224506	0.250962
ENSMUSG00000016664	Pacsin2	0.435825	0.00968097
ENSMUSG00000016756	Cmah	0.842432	0.331672
ENSMUSG00000016757	Ttll12	0.770665	9.83539e-07
ENSMUSG00000016758	Bik	0.354261	0.658222
ENSMUSG00000016763	Scube1	1.20245	3.01829e-08
ENSMUSG00000016831	Tox4	0.206951	0.156245
ENSMUSG00000016833	Mrps18c	0.618913	0.00941585
ENSMUSG00000016918	Sulf1	1.32357	2.52924e-10
ENSMUSG00000016921	Srsf6	0.202102	0.149863
ENSMUSG00000016933	Plcg1	-0.348094	0.0744837
ENSMUSG00000016940	Kctd2	-0.426646	0.0127199
ENSMUSG00000016942	Tmprss6	0.553883	0.294274
ENSMUSG00000016946	Kctd5	0.433969	0.00891624
ENSMUSG00000016984	Etaa1	-0.0665318	0.888745
ENSMUSG00000016995	Matn4	1.27004	0.00619131
ENSMUSG00000017002	Slpi	2.87203	6.29563e-43
ENSMUSG00000017007	Rbpjl	-0.530504	0.526332
ENSMUSG00000017009	Sdc4	0.851568	3.58908e-07
ENSMUSG00000017057	Il13ra1	0.693157	1.63878e-05
ENSMUSG00000017119	Nbr1	-0.181274	0.341899
ENSMUSG00000017132	Cyth1	-0.302227	0.165234
ENSMUSG00000017144	Rnd3	-0.378008	0.0375026
ENSMUSG00000017146	Brca1	2.71522	0.01481
ENSMUSG00000017167	Cntnap1	-1.19892	0.0260347
ENSMUSG00000017176	Nt5c3b	0.151343	0.537287
ENSMUSG00000017188	Coa3	0.206859	0.298971
ENSMUSG00000017210	Med24	0.00263618	0.9892
ENSMUSG00000017221	Psmd3	0.232835	0.103957
ENSMUSG00000017264	Exosc10	-0.0694517	0.70926
ENSMUSG00000017286	Glod4	0.311239	0.0494652
ENSMUSG00000017288	Vps53	0.138398	0.497978
ENSMUSG00000017291	Taok1	-0.100048	0.628545
ENSMUSG00000017299	Dnttip1	0.279178	0.20914
ENSMUSG00000017300	Tnnc2	-4.15878	0.00514232
ENSMUSG00000017307	Acot8	0.205931	0.613586
ENSMUSG00000017309	Cd300lg	-3.70664	3.76057e-05
ENSMUSG00000017314	Mpp2	0.0472925	0.896558
ENSMUSG00000017344	Vtn	0.0532626	0.950688
ENSMUSG00000017376	Nlk	0.58014	0.171106
ENSMUSG00000017386	Traf4	0.535777	0.000107593
ENSMUSG00000017390	Aldoc	2.42836	1.24742e-10
ENSMUSG00000017400	Stac2	3.27024	1.44104e-07
ENSMUSG00000017404	Rpl19	0.515002	0.00109468
ENSMUSG00000017405	Nek8	-0.469892	0.0530973
ENSMUSG00000017412	Cacnb4	-1.08826	0.00143597
ENSMUSG00000017417	Plxdc1	-2.42248	2.28603e-22
ENSMUSG00000017418	Arl5b	-0.401494	0.00543679
ENSMUSG00000017421	Zfp207	0.277712	0.104019
ENSMUSG00000017428	Psmd11	0.201009	0.128373
ENSMUSG00000017446	C1qtnf1	0.0737812	0.598244
ENSMUSG00000017453	Pipox	-0.125322	0.781162
ENSMUSG00000017466	Timp2	-0.776347	2.62546e-12
ENSMUSG00000017478	Zc3h18	0.0444238	0.845522
ENSMUSG00000017485	Top2b	-0.0605142	0.746009
ENSMUSG00000017491	Rarb	1.07194	7.12959e-05
ENSMUSG00000017493	Igfbp4	-0.0829744	0.669532
ENSMUSG00000017499	Cdc6	0.364652	0.48355
ENSMUSG00000017548	Suz12	-0.00381384	0.988891
ENSMUSG00000017550	Atad5	-0.078143	0.889017
ENSMUSG00000017561	Crlf3	-0.659177	2.18279e-05
ENSMUSG00000017607	Tns4	-1.58153	9.24123e-05
ENSMUSG00000017615	Tnfaip1	0.356337	0.00736366
ENSMUSG00000017631	Abr	0.0784476	0.727827
ENSMUSG00000017639	Rab11fip4	-0.522948	0.385279
ENSMUSG00000017652	Cd40	-0.359158	0.185717
ENSMUSG00000017664	Slc35c2	0.0833137	0.700797
ENSMUSG00000017667	Zfp334	0.20763	0.441879
ENSMUSG00000017670	Elmo2	-0.310491	0.0213999
ENSMUSG00000017677	Wsb1	-0.642159	0.000156093
ENSMUSG00000017679	Ttpal	0.139497	0.455873
ENSMUSG00000017686	Rhot1	-0.0671259	0.699434
ENSMUSG00000017692	Rhbdl3	-0.602229	0.00097919
ENSMUSG00000017697	Ada	-0.219897	0.594473
ENSMUSG00000017707	Serinc3	-0.300165	0.0111566
ENSMUSG00000017713	Tha1	0.728905	0.318019
ENSMUSG00000017715	Pgs1	0.386377	0.020118
ENSMUSG00000017716	Birc5	3.7241	6.65197e-16
ENSMUSG00000017718	Afmid	-0.673969	0.0294697
ENSMUSG00000017721	Pigt	0.721358	0.0010227
ENSMUSG00000017723	Wfdc2	1.73383	0.000448048
ENSMUSG00000017724	Etv4	2.65341	4.26081e-08
ENSMUSG00000017734	Dbndd2	0.530298	0.000604821
ENSMUSG00000017737	Mmp9	2.1932	1.32381e-08
ENSMUSG00000017740	Slc12a5	-3.57067	0.000673301
ENSMUSG00000017747	Ghdc	-0.205995	0.297642
ENSMUSG00000017754	Pltp	-1.84681	3.87427e-24
ENSMUSG00000017756	Slc12a7	0.190998	0.358745
ENSMUSG00000017760	Ctsa	0.16101	0.233739
ENSMUSG00000017764	Zswim1	-0.29966	0.267362
ENSMUSG00000017765	Slc12a4	-0.279248	0.0273282
ENSMUSG00000017774	Myo1c	0.407356	0.0141895
ENSMUSG00000017776	Crk	0.0898224	0.554374
ENSMUSG00000017778	Cox7c	0.747698	6.26779e-06
ENSMUSG00000017781	Pitpna	0.548563	8.12276e-05
ENSMUSG00000017801	Mlx	-0.252397	0.0944614
ENSMUSG00000017802	Retreg3	-0.135935	0.508232
ENSMUSG00000017817	Jph2	-0.454587	0.0509148
ENSMUSG00000017830	Dhx58	-0.0111368	0.975838
ENSMUSG00000017831	Rab5a	0.355003	0.0494652
ENSMUSG00000017837	Nkiras2	0.332492	0.0475918
ENSMUSG00000017843	Ppp2r5c	0.159862	0.306732
ENSMUSG00000017858	Ift52	0.571785	0.000183425
ENSMUSG00000017861	Mybl2	3.51587	1.13101e-09
ENSMUSG00000017868	Sgk2	-2.30534	1.18655e-06
ENSMUSG00000017897	Eya2	1.53834	0.0057304
ENSMUSG00000017929	B4galt5	2.50993	6.30745e-29
ENSMUSG00000017950	Hnf4a	-0.0509166	0.92569
ENSMUSG00000017969	Ptgis	0.31126	0.0448684
ENSMUSG00000017978	Cadps2	0.352955	0.510277
ENSMUSG00000017999	Ddx27	-0.123258	0.503221
ENSMUSG00000018001	Cyth3	-0.685622	3.45085e-10
ENSMUSG00000018008	Cyth4	1.08843	0.0382724
ENSMUSG00000018012	Rac3	0.2195	0.621578
ENSMUSG00000018040	Rrp7a	0.476678	0.0274552
ENSMUSG00000018042	Cyb5r3	1.45364	1.32347e-35
ENSMUSG00000018068	Ints2	0.304596	0.233446
ENSMUSG00000018076	Med13l	-0.0158381	0.942047
ENSMUSG00000018102	H2bc4	1.58082	1.59085e-21
ENSMUSG00000018143	Mafk	-0.983924	1.44439e-22
ENSMUSG00000018160	Med1	0.0100298	0.964971
ENSMUSG00000018166	Erbb3	0.763046	0.206316
ENSMUSG00000018167	Stard3	0.29204	0.130525
ENSMUSG00000018168	Ikzf3	-2.52548	0.000129083
ENSMUSG00000018169	Mfng	-1.74391	0.00577363
ENSMUSG00000018171	Vmp1	0.484449	0.00793249
ENSMUSG00000018189	Uchl5	0.682811	0.0056053
ENSMUSG00000018196	Glrx2	0.0351277	0.891956
ENSMUSG00000018199	Ro60	-0.50418	0.00352514
ENSMUSG00000018209	Stk4	-0.107308	0.675872
ENSMUSG00000018217	Pmp22	-0.690914	1.28832e-05
ENSMUSG00000018238	Gdf9	-0.317637	0.586813
ENSMUSG00000018239	Zcchc10	0.275571	0.437002
ENSMUSG00000018263	Tbx5	0.199264	0.934995
ENSMUSG00000018286	Psmb6	0.340762	0.022566
ENSMUSG00000018287	Spag7	0.473693	0.0142149
ENSMUSG00000018293	Pfn1	0.937811	4.40354e-09
ENSMUSG00000018322	Tomm34	-0.508352	0.00454412
ENSMUSG00000018326	Ywhab	0.316389	0.00928352
ENSMUSG00000018334	Ksr1	-0.677505	0.00712352
ENSMUSG00000018339	Gpx3	-1.3775	5.17698e-34
ENSMUSG00000018340	Anxa6	-0.12962	0.275476
ENSMUSG00000018347	Zkscan6	0.0863777	0.834103
ENSMUSG00000018362	Kpna2	0.791766	1.3907e-05
ENSMUSG00000018363	Smurf2	-0.0357955	0.86752
ENSMUSG00000018372	Cep95	-0.266638	0.544342
ENSMUSG00000018377	Vezf1	-0.446068	0.0014691
ENSMUSG00000018378	Cuedc1	-0.810314	1.02176e-06
ENSMUSG00000018379	Srsf1	0.319109	0.106097
ENSMUSG00000018381	Abi3	0.214398	0.717434
ENSMUSG00000018387	Shroom1	0.344085	0.297068
ENSMUSG00000018395	Kif3a	0.0727679	0.7257
ENSMUSG00000018398	Septin8	0.0821102	0.674278
ENSMUSG00000018401	Mtmr4	-0.28218	0.115877
ENSMUSG00000018405	Mrm1	-0.274519	0.202846
ENSMUSG00000018411	Mapt	-0.26046	0.737553
ENSMUSG00000018412	Kansl1	-0.51605	0.00316451
ENSMUSG00000018415	Gid4	-0.831615	3.06742e-08
ENSMUSG00000018417	Myo1b	0.714654	0.00100932
ENSMUSG00000018425	Dhx40	0.315503	0.057949
ENSMUSG00000018427	Ypel2	0.533239	0.0753659
ENSMUSG00000018428	Akap1	-0.570951	0.00097724
ENSMUSG00000018433	Nol11	0.064988	0.751353
ENSMUSG00000018442	Derl2	0.486297	0.00196826
ENSMUSG00000018446	C1qbp	0.202454	0.333629
ENSMUSG00000018449	Rpain	-0.234005	0.419889
ENSMUSG00000018451	6330403K07Rik	-1.96011	1.24358e-09
ENSMUSG00000018459	Slc13a3	2.26495	0.243782
ENSMUSG00000018470	Kcnab3	0.412247	0.584851
ENSMUSG00000018474	Chd3	0.0246527	0.9092
ENSMUSG00000018476	Kdm6b	-0.228466	0.282534
ENSMUSG00000018481	Appbp2	0.226196	0.1015
ENSMUSG00000018486	Wnt9b	-1.77305	0.0298038
ENSMUSG00000018500	Adora2b	4.40283	7.2542e-32
ENSMUSG00000018501	Ncor1	-0.321061	0.00451272
ENSMUSG00000018507	Trpv2	0.879696	0.0215625
ENSMUSG00000018509	Cenpv	-0.76566	0.0543998
ENSMUSG00000018537	Pcgf2	-0.462741	0.24318
ENSMUSG00000018541	Cwc25	-0.646555	0.000899343
ENSMUSG00000018547	Pip4k2b	-0.792848	0.0254055
ENSMUSG00000018548	Trim37	0.207527	0.410995
ENSMUSG00000018559	Ctdnep1	0.474152	0.00973077
ENSMUSG00000018565	Elp5	-0.0942585	0.62006
ENSMUSG00000018566	Slc2a4	-0.41834	0.627074
ENSMUSG00000018567	Gabarap	0.199369	0.195244
ENSMUSG00000018569	Cldn7	1.70371	0.000761834
ENSMUSG00000018570	2810408A11Rik	3.3975	1.69861e-08
ENSMUSG00000018572	Phf23	-0.494947	0.000850195
ENSMUSG00000018574	Acadvl	-0.332329	0.0133906
ENSMUSG00000018583	G3bp1	0.0656145	0.672984
ENSMUSG00000018585	Atox1	0.828563	2.41465e-05
ENSMUSG00000018593	Sparc	1.52121	3.51883e-19
ENSMUSG00000018599	Mief2	0.425194	0.192211
ENSMUSG00000018604	Tbx3	-1.32278	2.78241e-05
ENSMUSG00000018623	Mmp7	2.87776	0.00346892
ENSMUSG00000018648	Dusp14	2.5412	3.0198e-26
ENSMUSG00000018651	Tada2a	0.275949	0.247591
ENSMUSG00000018654	Ikzf1	-0.338909	0.728813
ENSMUSG00000018659	Pnpo	0.256918	0.327709
ENSMUSG00000018661	Cog1	-0.12746	0.470196
ENSMUSG00000018666	Cbx1	0.274965	0.277162
ENSMUSG00000018669	Cdk5rap3	0.575502	0.000281649
ENSMUSG00000018672	Copz2	0.565521	0.000841652
ENSMUSG00000018677	Slc25a39	0.21045	0.272183
ENSMUSG00000018678	Sp2	-0.593566	0.00725697
ENSMUSG00000018697	Aatf	-0.234438	0.219556
ENSMUSG00000018707	Dync1h1	-0.202754	0.336426
ENSMUSG00000018733	Pex12	0.285202	0.370636
ENSMUSG00000018736	Ndel1	0.238069	0.103014
ENSMUSG00000018740	Slc25a35	-0.694248	0.00361116
ENSMUSG00000018750	Zbtb4	-0.739619	1.17291e-05
ENSMUSG00000018752	Tnfsfm13	-0.288542	0.193528
ENSMUSG00000018761	Mpdu1	0.341254	0.0753659
ENSMUSG00000018765	Fxr2	0.02435	0.886879
ENSMUSG00000018770	Atp5g3	0.531185	0.000322805
ENSMUSG00000018774	Cd68	1.60234	0.0364697
ENSMUSG00000018796	Acsl1	-0.557108	0.00487992
ENSMUSG00000018800	Abca5	-0.0464106	0.901365
ENSMUSG00000018809	Smyd4	0.0286163	0.922314
ENSMUSG00000018819	Lsp1	-0.0668508	0.727143
ENSMUSG00000018820	Zfyve27	0.00248507	0.991964
ENSMUSG00000018821	Avpi1	0.670156	0.000794615
ENSMUSG00000018822	Sfrp5	-2.8742	0.13179
ENSMUSG00000018830	Myh11	-0.692284	0.000116246
ENSMUSG00000018841	Rad51d	-0.690193	0.000259438
ENSMUSG00000018845	Unc45b	0.759011	0.150992
ENSMUSG00000018846	Pank3	0.0822713	0.794088
ENSMUSG00000018848	Rars	0.72676	7.02455e-08
ENSMUSG00000018849	Wwc1	0.659029	0.0832508
ENSMUSG00000018858	Mrpl58	0.389161	0.0491156
ENSMUSG00000018861	Fdxr	0.500967	0.0355999
ENSMUSG00000018865	Sult4a1	4.54828	0.000147205
ENSMUSG00000018882	Mrpl45	0.385083	0.0342076
ENSMUSG00000018893	Mb	-0.0534639	0.982336
ENSMUSG00000018899	Irf1	-1.65687	1.4781e-27
ENSMUSG00000018900	Slc22a5	-0.766127	1.73462e-05
ENSMUSG00000018906	P4ha2	0.954863	1.34385e-06
ENSMUSG00000018907	Alox12e	5.02007	0.00501841
ENSMUSG00000018909	Arrb1	-0.928599	3.86766e-11
ENSMUSG00000018916	Csf2	3.19378	1.51386e-16
ENSMUSG00000018919	Tm4sf5	2.29315	2.99015e-05
ENSMUSG00000018920	Cxcl16	0.671532	1.90293e-05
ENSMUSG00000018921	Pelp1	0.644751	0.00447361
ENSMUSG00000018923	Med11	0.61582	0.0188923
ENSMUSG00000018924	Alox15	2.40697	0.000700934
ENSMUSG00000018927	Ccl6	1.96557	1.65966e-07
ENSMUSG00000018930	Ccl4	1.29415	0.0238416
ENSMUSG00000018931	Natd1	0.463716	0.0172872
ENSMUSG00000018932	Map2k3	0.964126	3.84272e-17
ENSMUSG00000018965	Ywhah	0.778436	1.96922e-09
ENSMUSG00000018974	Sart3	-0.0966164	0.693248
ENSMUSG00000018983	E2f2	-0.10588	0.902654
ENSMUSG00000018995	Nars2	-0.190807	0.527616
ENSMUSG00000018999	Slc35b4	0.0217921	0.8999
ENSMUSG00000019027	Dnah1	0.136146	0.712908
ENSMUSG00000019039	Dalrd3	-0.233336	0.314746
ENSMUSG00000019054	Fis1	0.288274	0.108193
ENSMUSG00000019055	Plod1	0.322215	0.00338577
ENSMUSG00000019066	Rab3d	-0.31593	0.0341202
ENSMUSG00000019080	Mfsd3	0.333743	0.208926
ENSMUSG00000019082	Slc25a22	-0.0324402	0.863844
ENSMUSG00000019087	Atp6ap1	-0.780907	1.53571e-10
ENSMUSG00000019088	Dnase1l1	-0.302115	0.137476
ENSMUSG00000019102	Aldh3a1	-1.06971	0.00244805
ENSMUSG00000019122	Ccl9	2.92093	8.68762e-25
ENSMUSG00000019124	Scrn1	0.0752276	0.725518
ENSMUSG00000019132	BC005537	-0.0414979	0.858157
ENSMUSG00000019139	Isyna1	2.39798	3.47371e-36
ENSMUSG00000019143	Hars2	-0.523057	0.00636054
ENSMUSG00000019158	Tmem160	-0.0113927	0.961537
ENSMUSG00000019173	Rab5c	0.383892	0.289808
ENSMUSG00000019179	Mdh2	0.614029	0.00037456
ENSMUSG00000019188	H13	0.250838	0.0751415
ENSMUSG00000019189	Rnf145	0.0916841	0.566847
ENSMUSG00000019194	Scn1b	0.163489	0.480404
ENSMUSG00000019210	Atp6v1e1	0.459102	0.000491913
ENSMUSG00000019214	Chtf18	0.730963	0.32701
ENSMUSG00000019230	Lhx9	1.59036	0.0869257
ENSMUSG00000019232	Etnppl	-3.77822	3.44448e-15
ENSMUSG00000019235	Rps6kl1	0.123219	0.909269
ENSMUSG00000019254	Ppp1r12c	-0.302154	0.0684816
ENSMUSG00000019256	Ahr	0.700506	0.0019842
ENSMUSG00000019261	Map1s	-0.193498	0.193528
ENSMUSG00000019278	Dpep1	-2.60523	1.92162e-68
ENSMUSG00000019295	Tmem129	-0.0457855	0.831376
ENSMUSG00000019297	Nop9	0.276628	0.135086
ENSMUSG00000019301	Hsd17b1	0.835315	0.422942
ENSMUSG00000019302	Atp6v0a1	0.163934	0.321227
ENSMUSG00000019303	Psmc3ip	-0.140633	0.806911
ENSMUSG00000019312	Grb7	0.102711	0.891494
ENSMUSG00000019320	Noxo1	-0.803467	0.099747
ENSMUSG00000019326	Aoc3	-0.123855	0.884655
ENSMUSG00000019338	Zfp687	-0.275705	0.363867
ENSMUSG00000019359	Gdpd2	4.51663	3.09779e-28
ENSMUSG00000019362	D8Ertd738e	0.24735	0.132688
ENSMUSG00000019368	Sec14l4	-0.782222	0.0202332
ENSMUSG00000019370	Calm3	0.162013	0.59848
ENSMUSG00000019373	Cops3	0.468131	0.00332305
ENSMUSG00000019428	Fkbp8	0.267297	0.0500647
ENSMUSG00000019432	Ddx39b	0.225368	0.198801
ENSMUSG00000019433	Gipc1 ENSMUSG00000019433	0.0375735	0.857207
ENSMUSG00000019437	Tlcd1	-0.339257	0.0944547
ENSMUSG00000019461	Plscr3	0.744749	6.39652e-08
ENSMUSG00000019464	Ptger1	-0.026921	0.958605
ENSMUSG00000019467	Arhgef25	-0.357068	0.00614768
ENSMUSG00000019470	Xab2	-0.534424	0.00528135
ENSMUSG00000019471	Cdc37	-0.0464972	0.781424
ENSMUSG00000019478	Rab4a	-0.0661598	0.821802
ENSMUSG00000019487	Trip10	-0.76643	1.37389e-08
ENSMUSG00000019494	Cops6	0.73174	2.35518e-05
ENSMUSG00000019505	Ubb	-0.148123	0.421206
ENSMUSG00000019518	Ap4m1	0.159242	0.6924
ENSMUSG00000019528	Gyg	0.170748	0.426654
ENSMUSG00000019539	Rcn3	-0.0166909	0.937957
ENSMUSG00000019558	Slc6a8	0.369716	0.0544516
ENSMUSG00000019564	Arid3a	-0.690206	0.0494689
ENSMUSG00000019577	Pdk4	-1.1876	2.2238e-09
ENSMUSG00000019578	Ubxn6	0.0184891	0.921052
ENSMUSG00000019579	Mydgf	0.813818	1.93937e-07
ENSMUSG00000019590	Cyb561	1.98468	7.20699e-19
ENSMUSG00000019647	Sema6a	-0.129866	0.724252
ENSMUSG00000019659	Ccdc12	0.16524	0.400836
ENSMUSG00000019689	Fmc1	-0.240907	0.347395
ENSMUSG00000019699	Akt3	-0.54376	0.00681932
ENSMUSG00000019710	Mrpl24	0.185069	0.295592
ENSMUSG00000019715	Gle1	-0.207123	0.136944
ENSMUSG00000019718	L3hypdh	-0.0820801	0.667531
ENSMUSG00000019726	Lyst	-0.657357	9.24257e-05
ENSMUSG00000019731	Slc35e1	0.253531	0.0519624
ENSMUSG00000019732	Calr3	-0.0911171	0.902288
ENSMUSG00000019734	Tmc4	0.963721	0.0353047
ENSMUSG00000019737	Syne4	2.4837	1.74105e-06
ENSMUSG00000019738	Polr2i	0.139274	0.616169
ENSMUSG00000019761	Krt10	-0.104601	0.816138
ENSMUSG00000019762	Iyd	-3.13203	2.09796e-05
ENSMUSG00000019763	Rmnd1	0.17563	0.514347
ENSMUSG00000019767	Ccdc170	0.21026	0.841801
ENSMUSG00000019768	Esr1	-1.01125	6.84055e-05
ENSMUSG00000019773	Fbxo5	-0.913614	0.181513
ENSMUSG00000019774	Mtrf1l	-0.236137	0.46361
ENSMUSG00000019775	Rgs17	-1.12419	3.65935e-07
ENSMUSG00000019777	Hdac2	0.156193	0.398783
ENSMUSG00000019779	Frk	0.804888	8.98147e-06
ENSMUSG00000019782	Rwdd1	0.35912	0.033369
ENSMUSG00000019787	Trdn	1.89928	0.25791
ENSMUSG00000019789	Hey2	-1.96442	7.80868e-09
ENSMUSG00000019790	Stxbp5	-0.378113	0.132317
ENSMUSG00000019791	Hint3	0.168151	0.665164
ENSMUSG00000019792	Trmt11	-0.378832	0.152756
ENSMUSG00000019794	Katna1	-0.396997	0.00360598
ENSMUSG00000019795	Pcmt1	0.0841544	0.618509
ENSMUSG00000019796	Lrp11	1.49371	0.000230018
ENSMUSG00000019797	Mtres1	0.197507	0.447691
ENSMUSG00000019802	Sec63	0.309767	0.0246186
ENSMUSG00000019804	Snx3	0.464782	0.000896747
ENSMUSG00000019806	Aig1	0.858238	9.88207e-06
ENSMUSG00000019808	Adat2	1.14516	0.125271
ENSMUSG00000019809	Pex3	-0.147616	0.517097
ENSMUSG00000019810	Fuca2	0.420063	0.0350005
ENSMUSG00000019813	Cep57l1	-0.207441	0.56059
ENSMUSG00000019814	Ltv1	0.451554	0.0235737
ENSMUSG00000019817	Plagl1	0.0302503	0.920216
ENSMUSG00000019818	Cd164	0.0804136	0.598051
ENSMUSG00000019820	Utrn	-0.647331	1.01107e-06
ENSMUSG00000019822	Smpd2	-0.0638496	0.771919
ENSMUSG00000019823	Mical1	-0.0249766	0.913016
ENSMUSG00000019826	Zbtb24	-0.349305	0.0903329
ENSMUSG00000019831	Wasf1	1.88015	1.10732e-13
ENSMUSG00000019832	Rab32	2.28394	2.67953e-36
ENSMUSG00000019837	Gtf3c6	0.272733	0.156375
ENSMUSG00000019838	Slc16a10	0.624331	0.080357
ENSMUSG00000019841	Rev3l	-0.251982	0.238686
ENSMUSG00000019842	Traf3ip2	-0.593632	0.000213068
ENSMUSG00000019843	Fyn	-0.821805	0.000136794
ENSMUSG00000019845	Tube1	0.179924	0.869698
ENSMUSG00000019846	Lama4	0.194132	0.329065
ENSMUSG00000019849	Prep	0.716166	6.48282e-05
ENSMUSG00000019850	Tnfaip3	0.60288	0.00118639
ENSMUSG00000019851	Perp	1.24149	1.81773e-05
ENSMUSG00000019853	Hebp2	1.29031	0.000458801
ENSMUSG00000019854	Reps1	-0.28775	0.109439
ENSMUSG00000019856	Fam184a	0.124267	0.78001
ENSMUSG00000019857	Asf1a	-0.0551495	0.833612
ENSMUSG00000019861	Gopc	0.00890945	0.968201
ENSMUSG00000019863	Qrsl1	-0.387446	0.287297
ENSMUSG00000019864	Rtn4ip1	-0.0757803	0.835393
ENSMUSG00000019866	Crybg1	2.1025	3.8688e-11
ENSMUSG00000019868	Vta1	0.445799	0.00553487
ENSMUSG00000019872	Smpdl3a	-0.000358631	0.999238
ENSMUSG00000019873	Reep3	-0.461157	0.00145309
ENSMUSG00000019874	Fabp7	1.37237	0.14513
ENSMUSG00000019876	Pkib	0.120391	0.913915
ENSMUSG00000019877	Serinc1	0.0573931	0.755097
ENSMUSG00000019878	Hsf2	0.188235	0.741293
ENSMUSG00000019880	Rspo3	0.312999	0.267815
ENSMUSG00000019883	Echdc1	0.115403	0.624486
ENSMUSG00000019889	Ptprk	-0.186142	0.284655
ENSMUSG00000019891	Dcbld1	0.201121	0.628416
ENSMUSG00000019894	Slc6a15	-0.0854849	0.961421
ENSMUSG00000019897	Ccdc59	0.0269892	0.907816
ENSMUSG00000019899	Lama2	-1.50932	6.52527e-13
ENSMUSG00000019906	Lin7a	0.0219115	0.974902
ENSMUSG00000019907	Ppp1r12a	-0.208691	0.30985
ENSMUSG00000019916	P4ha1	0.157852	0.433697
ENSMUSG00000019917	Septin10	0.190641	0.275079
ENSMUSG00000019920	Lims1	0.164899	0.363669
ENSMUSG00000019923	Zwint	0.858532	1.0161e-06
ENSMUSG00000019927	Ube2d1	0.438877	0.0941071
ENSMUSG00000019929	Dcn	-0.591414	3.13214e-05
ENSMUSG00000019932	Kera	-4.20447	0.391982
ENSMUSG00000019933	Mrln	-1.08406	0.439138
ENSMUSG00000019935	Slc17a8	-0.480753	0.657652
ENSMUSG00000019936	Epyc	-3.74455	0.0408461
ENSMUSG00000019942	Cdk1	4.03028	1.5335e-40
ENSMUSG00000019943	Atp2b1	0.492689	7.11075e-05
ENSMUSG00000019944	Rhobtb1	-1.37762	3.53487e-19
ENSMUSG00000019945	Cabcoco1	1.40696	0.196828
ENSMUSG00000019947	Arid5b	0.835281	1.41792e-06
ENSMUSG00000019948	Actr6	-0.0292832	0.940446
ENSMUSG00000019951	Uhrf1bp1l	1.19835	2.72391e-10
ENSMUSG00000019952	Poc1b	-0.246036	0.210351
ENSMUSG00000019960	Dusp6	1.07992	3.23409e-07
ENSMUSG00000019961	Tmpo	-0.512563	0.00544518
ENSMUSG00000019966	Kitl	0.384298	0.103192
ENSMUSG00000019969	Psen1	0.158913	0.235291
ENSMUSG00000019970	Sgk1	0.434856	0.0355483
ENSMUSG00000019971	Cep290	-0.0597143	0.875042
ENSMUSG00000019975	Ikbip	0.304678	0.0598321
ENSMUSG00000019977	Hbs1l	0.265944	0.0591714
ENSMUSG00000019978	Epb41l2	-0.723294	1.28854e-08
ENSMUSG00000019979	Apaf1	0.423025	0.00661329
ENSMUSG00000019984	Med23	-0.408808	0.117802
ENSMUSG00000019986	Ahi1	0.976536	0.000169066
ENSMUSG00000019987	Arg1	-1.92436	1.215e-23
ENSMUSG00000019988	Nedd1	0.280872	0.190571
ENSMUSG00000019989	Enpp3	1.81454	4.71553e-17
ENSMUSG00000019990	Pde7b	0.312498	0.492432
ENSMUSG00000019992	Mtfr2	0.253293	0.575129
ENSMUSG00000019996	Map7	-0.372101	0.334621
ENSMUSG00000019997	Ccn2	0.51546	0.343829
ENSMUSG00000019998	Stx7	0.423102	0.00834575
ENSMUSG00000020000	Moxd1	1.34649	0.136831
ENSMUSG00000020003	Pex7	0.128106	0.586813
ENSMUSG00000020007	Il20ra	0.535988	0.517371
ENSMUSG00000020009	Ifngr1	-0.772923	7.12535e-08
ENSMUSG00000020010	Vnn3	0.311703	0.756586
ENSMUSG00000020015	Cdk17	1.12513	1.62388e-09
ENSMUSG00000020017	Hal	-2.36532	4.01307e-20
ENSMUSG00000020018	Snrpf	0.554669	0.00769557
ENSMUSG00000020019	Ntn4	-0.292649	0.401673
ENSMUSG00000020021	Fgd6	0.000282038	0.99956
ENSMUSG00000020022	Ndufa12	0.662375	0.00130061
ENSMUSG00000020023	Tmcc3	-0.206676	0.295347
ENSMUSG00000020024	Cep83	0.132465	0.549709
ENSMUSG00000020027	Socs2	0.0472872	0.81676
ENSMUSG00000020029	Nudt4	0.41379	0.00311252
ENSMUSG00000020032	Nuak1	-1.03585	0.000796724
ENSMUSG00000020034	Tcp11l2	-0.395462	0.0125425
ENSMUSG00000020038	Cry1	-0.864625	0.029415
ENSMUSG00000020042	Btbd11	-1.4833	2.91066e-05
ENSMUSG00000020044	Timp3	0.0899656	0.661519
ENSMUSG00000020048	Hsp90b1	0.442198	9.81678e-05
ENSMUSG00000020051	Pah	-1.20673	0.00451763
ENSMUSG00000020053	Igf1	1.21565	6.65149e-13
ENSMUSG00000020056	Washc3	0.0335354	0.886643
ENSMUSG00000020057	Dram1	0.931636	1.71209e-05
ENSMUSG00000020059	Sycp3	-0.402333	0.708482
ENSMUSG00000020063	Sirt1	-1.04349	6.96378e-09
ENSMUSG00000020064	Herc4	0.0489158	0.835866
ENSMUSG00000020069	Hnrnph3	-0.510765	0.00236097
ENSMUSG00000020070	Rufy2	-0.224553	0.257303
ENSMUSG00000020072	Pbld2	-2.77062	3.0181e-11
ENSMUSG00000020074	Ccar1	0.583297	0.000442665
ENSMUSG00000020075	Ddx21	0.426072	0.0161345
ENSMUSG00000020076	Ddx50	0.176642	0.364071
ENSMUSG00000020077	Srgn	0.600013	0.12784
ENSMUSG00000020078	Vps26a	-0.171663	0.21981
ENSMUSG00000020079	Supv3l1	0.0756179	0.765638
ENSMUSG00000020080	Hkdc1	0.870247	0.226833
ENSMUSG00000020081	Tacr2	0.652327	0.729379
ENSMUSG00000020083	Fam241b	1.60889	0.00499185
ENSMUSG00000020085	Aifm2	0.293311	0.106129
ENSMUSG00000020086	Macroh2a2	0.0718475	0.703275
ENSMUSG00000020087	Tysnd1	0.152857	0.438277
ENSMUSG00000020088	Sar1a	0.460024	0.00112912
ENSMUSG00000020089	Ppa1	0.980839	7.59165e-06
ENSMUSG00000020091	Eif4ebp2	-0.369661	0.0448721
ENSMUSG00000020092	Pald1	-0.64691	0.00166571
ENSMUSG00000020097	Sgpl1	0.551181	9.19358e-07
ENSMUSG00000020098	Pcbd1	-0.578604	0.115691
ENSMUSG00000020099	Unc5b	1.36497	2.49683e-14
ENSMUSG00000020100	Slc29a3	-0.629168	0.000282002
ENSMUSG00000020101	Vsir	0.289986	0.380001
ENSMUSG00000020102	Slc16a7	-1.78947	7.33388e-17
ENSMUSG00000020105	Lrig3	-0.542547	0.000191428
ENSMUSG00000020107	Anapc16	0.0189488	0.925988
ENSMUSG00000020108	Ddit4	1.00796	0.00381442
ENSMUSG00000020109	Dnajb12	0.100421	0.710264
ENSMUSG00000020111	Micu1	-0.065703	0.70166
ENSMUSG00000020114	Cand1	0.280906	0.0217192
ENSMUSG00000020115	Tbk1	0.400589	0.061862
ENSMUSG00000020116	Pno1	0.925107	5.02014e-06
ENSMUSG00000020120	Plek	1.5796	7.30541e-05
ENSMUSG00000020121	Srgap1	1.3434	0.000441605
ENSMUSG00000020122	Egfr	0.268376	0.21555
ENSMUSG00000020123	Avpr1a	0.204983	0.807103
ENSMUSG00000020124	Usp15	0.46305	0.000761834
ENSMUSG00000020128	Vps54	-0.247077	0.246377
ENSMUSG00000020130	Tbc1d15	0.234098	0.125271
ENSMUSG00000020131	Pcsk4	-0.24567	0.757076
[truncated: 14,915 more rows]
