# Supplementary material for: COX2 +/PDGFRα + fibroblasts selectively localize near bile ducts and interact with immune cells in early liver fibrosis in mice
Source: Physiol Rep. 2026 May 24;14(10):e70938. doi: 10.14814/phy2.70938 (PMC13240249; doi:10.14814/phy2.70938)
Supplement: Supplementary file 2 — Table S2. DESeq2 differential expression analysis of CD45+ cells between BDL Day 0 and 7 as shown in Figure 2c. [file PHY2-14-e70938-s001.xls]

## Sheet: Supplemental_Table2_CD45_Diff_e
Row-names	Symbol	CD45_BDL-CD45_Sham___log2FoldChange	CD45_BDL-CD45_Sham___padj	data
7SK	NA	-1.58117	1.0395e-06
AHNAK2	NA	0.256005	0.769931
ARVCF	NA	-1.21467	0.000766048
AY036118	NA	-0.340428	0.207031
BBLN	NA	0.43839	0.0834756
CRAMP1	NA	-0.142765	0.620866
CSPRS	NA	-1.33837	0.0060697
D730005E14RIK	NA	-1.51961	1.27578e-09
DNAAF8	NA	-0.880247	0.502288
DNAAF9	NA	-0.165186	0.534094
DPCD	NA	0.366575	0.151659
ENSMUSG00000000001	Gnai3 ENSMUSG00000000001	0.341423	0.00266012
ENSMUSG00000000028	Cdc45	-0.753407	0.00876648
ENSMUSG00000000049	Apoh	-3.09738	5.44873e-14
ENSMUSG00000000056	Narf	0.763077	2.4713e-06
ENSMUSG00000000058	Cav2	-0.28723	0.445112
ENSMUSG00000000078	Klf6	0.221016	0.0701451
ENSMUSG00000000085	Scmh1	-0.298545	0.0338227
ENSMUSG00000000088	Cox5a	0.3488	0.0241813
ENSMUSG00000000093	Tbx2	-2.07983	0.000767698
ENSMUSG00000000120	Ngfr	-1.09994	0.256095
ENSMUSG00000000126	Wnt9a	-3.01605	0.0583152
ENSMUSG00000000127	Fer	-1.02632	0.00019574
ENSMUSG00000000131	Xpo6	-0.0106218	0.93399
ENSMUSG00000000134	Tfe3	0.575287	2.33589e-05
ENSMUSG00000000142	Axin2	-3.21899	1.19352e-06
ENSMUSG00000000148	Brat1	0.0117224	0.956696
ENSMUSG00000000149	Gna12	0.732559	1.95297e-08
ENSMUSG00000000154	Slc22a18	-0.994881	0.0004267
ENSMUSG00000000157	Itgb2l	0.375879	0.380456
ENSMUSG00000000159	Igsf5	-2.12978	5.44371e-07
ENSMUSG00000000168	Dlat	0.277673	0.0346931
ENSMUSG00000000171	Sdhd	0.154376	0.207004
ENSMUSG00000000184	Ccnd2	-0.9448	9.25968e-26
ENSMUSG00000000194	Gpr107	0.472864	0.00054311
ENSMUSG00000000204	Slfn4	0.571629	1.32197e-06
ENSMUSG00000000244	Tspan32	-0.312685	0.0673934
ENSMUSG00000000247	Lhx2	-2.45607	0.0522419
ENSMUSG00000000248	Clec2g	2.29719	0.101376
ENSMUSG00000000253	Gmpr	-0.731001	0.0726642
ENSMUSG00000000266	Mid2	-3.6488	9.39071e-06
ENSMUSG00000000275	Trim25	0.806821	8.74598e-15
ENSMUSG00000000276	Dgke	-0.570118	0.00532445
ENSMUSG00000000278	Scpep1	0.753632	6.37742e-12
ENSMUSG00000000282	Mnt	0.154952	0.385614
ENSMUSG00000000290	Itgb2	0.855358	8.13629e-13
ENSMUSG00000000295	Hddc2	-0.299758	0.273949
ENSMUSG00000000296	Tpd52l1	-4.29299	0.00478767
ENSMUSG00000000301	Pemt	-1.75438	1.03274e-05
ENSMUSG00000000303	Cdh1	-0.633593	0.00167812
ENSMUSG00000000305	Cdh4	-1.956	0.013551
ENSMUSG00000000317	Bcl6b	-2.42648	0.00091463
ENSMUSG00000000318	Clec10a	-0.164913	0.441796
ENSMUSG00000000320	Alox12	-1.17987	0.139865
ENSMUSG00000000326	Comt	0.537255	2.13418e-06
ENSMUSG00000000339	Rtca	0.0312332	0.869005
ENSMUSG00000000340	Dbt	-0.304021	0.219513
ENSMUSG00000000346	Dazap2	0.464992	6.19435e-08
ENSMUSG00000000355	Mcts1	0.483701	0.000604973
ENSMUSG00000000359	Rem1	-0.760477	0.305796
ENSMUSG00000000365	Rnf17	0.742247	0.436139
ENSMUSG00000000374	Trappc10	0.331957	0.0155893
ENSMUSG00000000378	Ccm2	-0.103853	0.519511
ENSMUSG00000000384	Tbrg4	0.0253689	0.919052
ENSMUSG00000000385	Tmprss2	-2.28267	0.0117025
ENSMUSG00000000386	Mx1	-0.699946	0.00101196
ENSMUSG00000000399	Ndufa9	0.297242	0.00392738
ENSMUSG00000000402	Egfl6	-5.70925	0.00739636
ENSMUSG00000000409	Lck	-2.12508	6.46783e-22
ENSMUSG00000000416	Cttnbp2	-4.52312	0.0466826
ENSMUSG00000000420	Galnt1	0.342368	0.000277623
ENSMUSG00000000439	Mkrn2	-0.112475	0.486515
ENSMUSG00000000440	Pparg	0.902223	4.01239e-07
ENSMUSG00000000441	Raf1	0.441531	0.0021432
ENSMUSG00000000486	Septin1	-2.23533	4.18962e-37
ENSMUSG00000000489	Pdgfb	-0.142725	0.591627
ENSMUSG00000000530	Acvrl1	-0.0112563	0.958072
ENSMUSG00000000531	Tamalin	-0.544516	0.000901995
ENSMUSG00000000532	Acvr1b	0.886319	0.00134699
ENSMUSG00000000538	Tom1l2	-0.370063	0.0245878
ENSMUSG00000000552	Zfp385a	0.622646	0.00196417
ENSMUSG00000000555	Itga5	1.52266	6.17376e-23
ENSMUSG00000000561	Wdr77	-0.0381854	0.836764
ENSMUSG00000000562	Adora3	-1.00566	0.0113609
ENSMUSG00000000563	Atp5pb	0.315568	0.00334807
ENSMUSG00000000567	Sox9	-2.23449	0.000193272
ENSMUSG00000000568	Hnrnpd	0.0347928	0.795124
ENSMUSG00000000579	Dynlt1c	0.329613	0.0731313
ENSMUSG00000000581	C1d	0.397377	0.00985421
ENSMUSG00000000594	Gm2a	0.504385	1.00812e-06
ENSMUSG00000000600	Krit1	0.293576	0.0301961
ENSMUSG00000000605	Clcn4	0.650171	6.44851e-09
ENSMUSG00000000627	Sema4f	-0.941695	0.000530306
ENSMUSG00000000628	Hk2	1.12025	1.41355e-23
ENSMUSG00000000631	Myo18a	-0.0983302	0.482692
ENSMUSG00000000673	Haao	-1.90552	6.02586e-36
ENSMUSG00000000682	Cd52	0.476338	0.000133871
ENSMUSG00000000686	Abhd15	0.243613	0.140914
ENSMUSG00000000693	Loxl3	-0.0725082	0.861886
ENSMUSG00000000708	Kat2b	0.157321	0.402081
ENSMUSG00000000711	Rab5b	0.450821	0.000340852
ENSMUSG00000000730	Dnmt3l	3.74088	0.00261554
ENSMUSG00000000732	Icosl	-0.0836201	0.55574
ENSMUSG00000000738	Spg7	0.148599	0.409323
ENSMUSG00000000739	Sult5a1	-6.52033	6.45062e-05
ENSMUSG00000000740	Rpl13	-0.0653925	0.710154
ENSMUSG00000000743	Chmp1a	0.334911	0.00140058
ENSMUSG00000000751	Rpa1	-0.606478	2.0971e-06
ENSMUSG00000000753	Serpinf1	-2.29543	5.15044e-16
ENSMUSG00000000759	Tubgcp3	-0.0780309	0.677705
ENSMUSG00000000776	Polr3d	0.206303	0.374777
ENSMUSG00000000782	Tcf7	-2.42087	1.69944e-34
ENSMUSG00000000787	Ddx3x	0.246472	0.0794999
ENSMUSG00000000791	Il12rb1	-2.19052	4.34361e-16
ENSMUSG00000000804	Usp32	0.238707	0.161451
ENSMUSG00000000811	Txnrd3	-0.73203	0.00383698
ENSMUSG00000000817	Fasl	-2.25678	1.89825e-22
ENSMUSG00000000823	Zfp512b	-0.977542	7.0181e-08
ENSMUSG00000000826	Dnajc5	0.347552	0.00144483
ENSMUSG00000000827	Tpd52l2	0.27153	0.038691
ENSMUSG00000000838	Fmr1	-0.0449844	0.755522
ENSMUSG00000000861	Bcl11a	-1.35713	9.29937e-22
ENSMUSG00000000869	Il4	-4.08763	1.39455e-09
ENSMUSG00000000876	Pxmp4	-0.228457	0.219991
ENSMUSG00000000881	Dlg3	-0.733334	0.0233852
ENSMUSG00000000884	Gnb1l	-0.320138	0.393755
ENSMUSG00000000901	Mmp11	-1.98889	0.0143895
ENSMUSG00000000902	Smarcb1	0.265022	0.0683249
ENSMUSG00000000903	Vpreb3	-3.57731	1.68189e-07
ENSMUSG00000000915	Hip1r	-1.29644	6.02433e-19
ENSMUSG00000000916	Nsun5	-0.160106	0.471814
ENSMUSG00000000934	Top1mt	-0.74325	0.0103868
ENSMUSG00000000957	Mmp14	2.25815	1.35618e-70
ENSMUSG00000000958	Slc7a7	1.3257	1.65594e-12
ENSMUSG00000000959	Oxa1l	0.00924953	0.960212
ENSMUSG00000000976	Heatr6	-0.138562	0.395817
ENSMUSG00000000982	Ccl3	0.194079	0.105283
ENSMUSG00000000983	Wfdc18	1.22298	0.0148531
ENSMUSG00000001016	Ilf2	-0.391571	0.00878754
ENSMUSG00000001017	Chtop	-0.0535913	0.706713
ENSMUSG00000001018	Snapin	0.291192	0.0645326
ENSMUSG00000001020	S100a4	1.14081	9.59438e-08
ENSMUSG00000001025	S100a6	0.731291	1.1943e-07
ENSMUSG00000001027	Scn4a	-5.02316	2.45053e-12
ENSMUSG00000001029	Icam2	-0.719598	0.000165799
ENSMUSG00000001034	Mapk7	0.491095	0.00127878
ENSMUSG00000001036	Epn2	-2.82128	9.11702e-11
ENSMUSG00000001039	B9d1	-0.653009	0.561039
ENSMUSG00000001052	Sec24b	0.785415	3.03182e-15
ENSMUSG00000001053	N4bp3	-1.47542	8.31017e-16
ENSMUSG00000001054	Rmnd5b	-0.282694	0.0335383
ENSMUSG00000001056	Nhp2	0.297326	0.0706251
ENSMUSG00000001062	Vps9d1	0.197053	0.236878
ENSMUSG00000001065	Zfp276	0.108613	0.523146
ENSMUSG00000001082	Mfsd10	0.348716	0.0169555
ENSMUSG00000001089	Luzp1	0.376638	0.0100486
ENSMUSG00000001098	Kctd10	-0.207328	0.054627
ENSMUSG00000001100	Poldip2	0.0225358	0.891591
ENSMUSG00000001105	Ift20	0.329978	0.105933
ENSMUSG00000001119	Col6a1	-0.620398	0.756911
ENSMUSG00000001120	Pcbp3	-0.48789	0.0932723
ENSMUSG00000001123	Lgals9	0.586898	1.79891e-08
ENSMUSG00000001127	Araf	-0.113121	0.34932
ENSMUSG00000001128	Cfp	0.372062	0.0844592
ENSMUSG00000001131	Timp1	3.48344	2.23693e-14
ENSMUSG00000001134	Uxt	0.359286	0.12308
ENSMUSG00000001138	Cnnm3	0.00567756	0.980276
ENSMUSG00000001143	Lman2l	0.66795	8.11076e-05
ENSMUSG00000001150	Mcm3ap	-0.468255	0.0116591
ENSMUSG00000001151	Pcnt	-0.4876	0.00275942
ENSMUSG00000001155	Ftcd	-3.74098	2.23455e-52
ENSMUSG00000001156	Mxd1	0.791344	4.48007e-08
ENSMUSG00000001157	Gmcl1	-0.177327	0.382923
ENSMUSG00000001158	Snrnp27	0.383582	0.081416
ENSMUSG00000001166	Oas1c	-0.957147	0.0199813
ENSMUSG00000001173	Ocrl	1.04626	2.88456e-10
ENSMUSG00000001175	Calm1	0.515518	4.87981e-07
ENSMUSG00000001211	Agpat3	-0.381534	0.000404795
ENSMUSG00000001227	Sema6b	0.931623	6.09812e-05
ENSMUSG00000001228	Uhrf1	-1.3451	1.88377e-11
ENSMUSG00000001229	Dpp9	0.511534	0.000562695
ENSMUSG00000001240	Ramp2	-2.97153	0.000403811
ENSMUSG00000001247	Lsr	0.276626	0.0604
ENSMUSG00000001248	Gramd1a	-0.0982697	0.389957
ENSMUSG00000001249	Hpn	-1.52767	2.04377e-09
ENSMUSG00000001270	Ckb	-0.0827006	0.640637
ENSMUSG00000001280	Sp1	-0.118148	0.379203
ENSMUSG00000001281	Itgb7	0.00585139	0.971966
ENSMUSG00000001285	Myg1	-0.0529672	0.788419
ENSMUSG00000001288	Rarg	0.282781	0.0588741
ENSMUSG00000001289	Pfdn5	0.104871	0.556256
ENSMUSG00000001300	Efnb2	-2.25845	2.76846e-08
ENSMUSG00000001305	Rrp15	-0.023982	0.92919
ENSMUSG00000001313	Rnd2	0.537167	0.168265
ENSMUSG00000001323	Srr	-0.776282	0.000745081
ENSMUSG00000001334	Fndc5	-1.65528	0.00496867
ENSMUSG00000001348	Acp5	1.40941	1.43005e-09
ENSMUSG00000001349	Cnn1	-1.59263	0.318559
ENSMUSG00000001366	Fbxo9	-0.348308	0.0151523
ENSMUSG00000001376	Vps50	0.779454	6.88081e-08
ENSMUSG00000001380	Hars	0.218285	0.111135
ENSMUSG00000001383	Zmat2	0.464389	0.000742248
ENSMUSG00000001403	Ube2c	-2.01387	6.77995e-07
ENSMUSG00000001415	Smg5	-0.198082	0.184809
ENSMUSG00000001416	Cct3	0.091652	0.59053
ENSMUSG00000001418	Glmp	0.992215	1.54946e-15
ENSMUSG00000001419	Mef2d	0.16414	0.165183
ENSMUSG00000001420	Tmem79	-0.512871	0.607836
ENSMUSG00000001424	Snd1	0.564873	1.07373e-06
ENSMUSG00000001435	Col18a1	-3.89815	3.44071e-21
ENSMUSG00000001436	Slc19a1	0.188948	0.470296
ENSMUSG00000001440	Kpnb1	-0.355793	0.00453195
ENSMUSG00000001441	Npepps	0.837869	1.7906e-08
ENSMUSG00000001444	Tbx21	-2.20773	4.03288e-65
ENSMUSG00000001445	Mrpl10	0.0562748	0.753059
ENSMUSG00000001467	Cyp51	0.675444	5.34542e-09
ENSMUSG00000001472	Tcf25	0.312346	0.000587603
ENSMUSG00000001473	Tubb6	1.15315	2.61171e-21
ENSMUSG00000001482	Def8	0.288681	0.108484
ENSMUSG00000001506	Col1a1	0.528299	0.713043
ENSMUSG00000001507	Itga3	-1.51964	1.54729e-09
ENSMUSG00000001517	Foxm1	-1.33598	8.08257e-07
ENSMUSG00000001518	Itfg2	-0.80189	0.000281047
ENSMUSG00000001520	Nrip2	-0.645021	0.491093
ENSMUSG00000001521	Tulp3	-0.955486	0.370554
ENSMUSG00000001524	Gtf2h4	0.374893	0.0276929
ENSMUSG00000001525	Tubb5	-0.409705	0.00544014
ENSMUSG00000001542	Ell2	1.4178	2.53692e-28
ENSMUSG00000001552	Jup	-0.486345	0.000455624
ENSMUSG00000001555	Fkbp10	-1.3846	0.147588
ENSMUSG00000001569	Nom1	0.0921579	0.557449
ENSMUSG00000001576	Ergic1	0.286129	0.0364127
ENSMUSG00000001588	Acap1	-1.51918	4.51001e-30
ENSMUSG00000001604	Tcea3	-1.77952	6.76015e-06
ENSMUSG00000001627	Ifrd1	0.960719	2.66325e-18
ENSMUSG00000001630	Stk38l	0.525475	0.00350193
ENSMUSG00000001632	Brpf1	0.314174	0.0044627
ENSMUSG00000001642	Akr1b3	0.156481	0.190497
ENSMUSG00000001663	Gstt1	-2.65539	1.61592e-11
ENSMUSG00000001665	Gstt3	-0.443323	0.0572352
ENSMUSG00000001666	Ddt	-1.139	3.2855e-08
ENSMUSG00000001670	Tat	-3.60682	2.19059e-78
ENSMUSG00000001672	Marveld3	-3.72961	0.02778
ENSMUSG00000001674	Ddx18	-0.117382	0.453667
ENSMUSG00000001687	Ubl3	0.573163	1.31787e-11
ENSMUSG00000001700	Gramd3	-1.69057	1.46533e-25
ENSMUSG00000001707	Eef1e1	0.278177	0.129083
ENSMUSG00000001729	Akt1	0.599956	7.85561e-07
ENSMUSG00000001739	Cldn15	-1.37483	0.0124876
ENSMUSG00000001741	Il16	-0.650948	4.10866e-08
ENSMUSG00000001750	Tcirg1	1.16053	1.18233e-10
ENSMUSG00000001751	Naglu	1.04664	1.16121e-13
ENSMUSG00000001755	Coasy	-0.42297	0.00979407
ENSMUSG00000001761	Smo	-0.325261	0.368852
ENSMUSG00000001763	Tspan33	-1.0165	3.75481e-16
ENSMUSG00000001767	Crnkl1	0.354016	0.00696683
ENSMUSG00000001768	Rin2	0.597677	0.000431802
ENSMUSG00000001774	Chordc1	0.259033	0.230582
ENSMUSG00000001783	Rtcb	0.123531	0.240803
ENSMUSG00000001785	Pwp1	0.485621	0.000242333
ENSMUSG00000001786	Fbxo7	0.0233409	0.899983
ENSMUSG00000001794	Capns1	0.598784	3.42447e-05
ENSMUSG00000001802	Lrp3	-2.8678	0.000248465
ENSMUSG00000001827	Folr1	-1.25476	0.659957
ENSMUSG00000001829	Clpb	0.248482	0.151811
ENSMUSG00000001833	Septin7 ENSMUSG00000001833	0.216337	0.0418184
ENSMUSG00000001844	Zdhhc4	0.0479586	0.773422
ENSMUSG00000001847	Rac1	0.701844	3.04751e-12
ENSMUSG00000001855	Nup214	0.0688368	0.620704
ENSMUSG00000001864	Aif1l	-1.34952	0.248734
ENSMUSG00000001865	Cpa3	-3.07025	0.00211305
ENSMUSG00000001870	Ltbp1	-3.2935	0.00274418
ENSMUSG00000001891	Ugp2	0.334466	0.00297048
ENSMUSG00000001909	Trmt1	-0.268033	0.138468
ENSMUSG00000001910	Nacc1	0.149863	0.314073
ENSMUSG00000001911	Nfix	0.218544	0.324658
ENSMUSG00000001918	Slc1a5	-0.29611	0.0155193
ENSMUSG00000001924	Uba1	0.315508	0.00220688
ENSMUSG00000001930	Vwf	-1.82102	2.12673e-08
ENSMUSG00000001942	Siae	0.179123	0.276135
ENSMUSG00000001946	Esam	-2.84085	0.000745393
ENSMUSG00000001962	Fam50a	0.750072	4.23898e-06
ENSMUSG00000001964	Emd	0.819047	2.85522e-09
ENSMUSG00000001983	Taco1	-0.405353	0.282355
ENSMUSG00000001986	Gria3	-0.793582	0.00237364
ENSMUSG00000001995	Sipa1l2	1.18465	6.11899e-21
ENSMUSG00000001998	Ap4e1	0.268602	0.234938
ENSMUSG00000001999	Blvra	1.25217	4.58343e-11
ENSMUSG00000002006	Pdzd4	-2.36083	0.00915717
ENSMUSG00000002007	Srpk3	-3.47699	1.96219e-30
ENSMUSG00000002010	Idh3g	0.361765	0.000473575
ENSMUSG00000002012	Pnck	-2.11144	2.3634e-07
ENSMUSG00000002014	Ssr4	0.600507	2.17476e-05
ENSMUSG00000002015	Bcap31	0.34504	0.00017576
ENSMUSG00000002017	Fam98a	0.0150101	0.940845
ENSMUSG00000002020	Ltbp2	-1.10722	0.0872651
ENSMUSG00000002028	Kmt2a	-0.659751	1.41143e-07
ENSMUSG00000002031	Ift46	0.358983	0.107013
ENSMUSG00000002032	Tmem25	-0.672687	0.268816
ENSMUSG00000002033	Cd3g	-2.28044	5.70954e-32
ENSMUSG00000002043	Trappc6a	0.542099	0.00621667
ENSMUSG00000002052	Supt6	0.120991	0.334245
ENSMUSG00000002055	Spag5	-1.81068	7.26007e-11
ENSMUSG00000002058	Unc119	-0.30732	0.0679184
ENSMUSG00000002059	Rab34	-0.540586	0.281934
ENSMUSG00000002064	Sdf2	0.0974474	0.521492
ENSMUSG00000002068	Ccne1	-0.665372	0.012971
ENSMUSG00000002083	Bbc3	-0.895621	1.88438e-06
ENSMUSG00000002100	Mybpc3	0.21347	0.644867
ENSMUSG00000002102	Psmc3	0.300381	0.0143256
ENSMUSG00000002103	Acp2	1.21381	2.70839e-08
ENSMUSG00000002104	Rapsn	1.71781	0.000829866
ENSMUSG00000002105	Slc39a13	0.481406	0.0234168
ENSMUSG00000002107	Celf2	0.277826	0.0105226
ENSMUSG00000002108	Nr1h3	0.466213	0.34985
ENSMUSG00000002109	Ddb2	-0.859075	3.18578e-05
ENSMUSG00000002111	Spi1	0.471221	0.00108044
ENSMUSG00000002129	Sf3a1	-0.000957492	0.995508
ENSMUSG00000002147	Stat6	0.464388	6.16283e-05
ENSMUSG00000002204	Napsa	0.460407	0.00441122
ENSMUSG00000002205	Vrk3	0.325201	0.0174166
ENSMUSG00000002210	Smg9	0.241112	0.201381
ENSMUSG00000002221	Paxip1	-0.0354484	0.836764
ENSMUSG00000002222	Rmnd5a	0.121061	0.369301
ENSMUSG00000002227	Mov10	-0.199712	0.332672
ENSMUSG00000002228	Ppm1j	-1.07821	0.000698954
ENSMUSG00000002233	Rhoc	-0.00857042	0.977766
ENSMUSG00000002250	Ppard	0.605227	0.0741525
ENSMUSG00000002257	Def6	-0.0533226	0.758808
ENSMUSG00000002265	Peg3	-6.91535	1.56104e-06
ENSMUSG00000002274	Metrn	-0.455694	0.0716679
ENSMUSG00000002279	Lmf1	0.429416	0.00455809
ENSMUSG00000002280	Ciao3	0.320278	0.0773622
ENSMUSG00000002289	Angptl4	0.440849	0.198028
ENSMUSG00000002297	Dbf4	-0.248786	0.135491
ENSMUSG00000002307	Daxx	-0.22042	0.0279193
ENSMUSG00000002308	Cd320	-0.142332	0.658731
ENSMUSG00000002319	Ipo4	0.561721	0.00204183
ENSMUSG00000002320	Tm9sf1	0.387416	0.0031039
ENSMUSG00000002325	Irf9	0.181651	0.140255
ENSMUSG00000002326	Gmpr2	0.735862	7.3327e-06
ENSMUSG00000002329	Mdp1	-0.440321	0.00250975
ENSMUSG00000002332	Dhrs1	0.800634	8.94221e-09
ENSMUSG00000002342	Tmem161a	0.097832	0.623487
ENSMUSG00000002343	Armc6	0.056532	0.871022
ENSMUSG00000002345	Borcs8	0.117858	0.626458
ENSMUSG00000002346	Slc25a42	-1.676	6.89676e-06
ENSMUSG00000002365	Snx9	0.319131	0.00106595
ENSMUSG00000002372	Ranbp3	-0.063621	0.666115
ENSMUSG00000002379	Ndufa11	0.52932	0.00245127
ENSMUSG00000002393	Nr2f6	-0.0176947	0.933537
ENSMUSG00000002395	Use1	0.102359	0.549306
ENSMUSG00000002396	Ocel1	0.390342	0.0291336
ENSMUSG00000002409	Dyrk1b	-0.319898	0.320117
ENSMUSG00000002413	Braf	0.678973	1.10434e-06
ENSMUSG00000002416	Ndufb2	0.418688	0.0225266
ENSMUSG00000002428	Hltf	0.0937692	0.640052
ENSMUSG00000002455	Prpf6	0.0240817	0.863556
ENSMUSG00000002458	Rgs19	0.44607	0.00150007
ENSMUSG00000002475	Abhd3	-1.68707	0.0122437
ENSMUSG00000002477	Snrpd1	0.0655504	0.790297
ENSMUSG00000002486	Tchp	-0.570895	0.0377394
ENSMUSG00000002489	Tiam1	-0.231658	0.30027
ENSMUSG00000002496	Tsc2	0.319315	0.00667497
ENSMUSG00000002500	Rpl3l	-0.462425	0.59788
ENSMUSG00000002504	Slc9a3r2	-2.55833	2.83325e-14
ENSMUSG00000002524	Puf60	-0.017336	0.892361
ENSMUSG00000002546	Golga2	0.116249	0.451871
ENSMUSG00000002550	Uck1	0.0150096	0.924298
ENSMUSG00000002565	Scin	-0.720369	0.110692
ENSMUSG00000002578	Ikzf4	-1.69083	0.155983
ENSMUSG00000002580	Mien1	0.406683	0.00647457
ENSMUSG00000002588	Pon1	-4.52757	0.00224217
ENSMUSG00000002602	Axl	1.06575	1.45177e-06
ENSMUSG00000002603	Tgfb1	0.69987	1.90746e-09
ENSMUSG00000002608	Ccdc97	0.700235	8.33804e-07
ENSMUSG00000002617	Zfp40	-0.0830569	0.874754
ENSMUSG00000002625	Akap8l	-0.478046	1.83921e-05
ENSMUSG00000002635	Pdcd2l	0.379284	0.0229654
ENSMUSG00000002658	Gtf2f1	0.420538	0.000467144
ENSMUSG00000002660	Clpp	0.0877755	0.645218
ENSMUSG00000002661	Alkbh7	0.42082	0.083578
ENSMUSG00000002668	Dennd1c	-0.0437047	0.785849
ENSMUSG00000002679	Med6	0.621758	0.00017773
ENSMUSG00000002699	Lcp2	0.570464	1.52062e-05
ENSMUSG00000002718	Cse1l	-0.139975	0.364219
ENSMUSG00000002728	Naa20	0.583824	2.7819e-05
ENSMUSG00000002731	Prkra	0.191265	0.40784
ENSMUSG00000002732	Fkbp7	-0.600972	0.187381
ENSMUSG00000002733	Plekha3	0.436206	0.00147721
ENSMUSG00000002741	Ykt6	0.506327	0.000401625
ENSMUSG00000002748	Baz1b	-0.0522819	0.700912
ENSMUSG00000002763	Pex6	-0.0263197	0.883544
ENSMUSG00000002767	Mrpl2	0.20277	0.300074
ENSMUSG00000002768	Mea1	0.521214	0.000745393
ENSMUSG00000002769	Gnmt	-4.09242	1.61865e-127
ENSMUSG00000002771	Grin2d	-0.0419944	0.96597
ENSMUSG00000002778	Kdelr1	0.258612	0.0737133
ENSMUSG00000002781	Tmem143	-0.160222	0.724186
ENSMUSG00000002797	Ggct	0.347714	0.126424
ENSMUSG00000002799	Jag2	-0.244323	0.320885
ENSMUSG00000002803	Btbd6	-0.984112	0.00144596
ENSMUSG00000002804	Nudt14	0.0741821	0.764429
ENSMUSG00000002808	Epdr1	-2.96497	0.000465068
ENSMUSG00000002812	Flii	0.479224	1.39794e-05
ENSMUSG00000002814	Top3a	-0.195198	0.386179
ENSMUSG00000002820	Atg4d	0.127834	0.46304
ENSMUSG00000002825	Qtrt1	0.0964627	0.694859
ENSMUSG00000002833	Hdgfl2	-0.296095	0.0486606
ENSMUSG00000002835	Chaf1a	-0.859987	9.22055e-06
ENSMUSG00000002844	Adprh	0.971232	1.28089e-10
ENSMUSG00000002845	Tmem39a	0.594439	0.000148592
ENSMUSG00000002846	Timmdc1	0.297685	0.517508
ENSMUSG00000002847	Pla1a	2.01076	1.7875e-07
ENSMUSG00000002870	Mcm2	-1.08874	9.869e-13
ENSMUSG00000002871	Tpra1	0.299027	0.0405159
ENSMUSG00000002881	Nab1	0.58581	4.35884e-07
ENSMUSG00000002885	Adgre5	0.43569	0.000256027
ENSMUSG00000002897	Il17ra	0.391189	0.00237229
ENSMUSG00000002900	Lamb1	-1.77484	0.102813
ENSMUSG00000002908	Kcnn1	-0.863035	0.417997
ENSMUSG00000002910	Arrdc2	-0.531718	0.00240112
ENSMUSG00000002944	Cd36	-0.256253	0.167657
ENSMUSG00000002948	Map2k7	0.105013	0.435065
ENSMUSG00000002949	Timm44	0.238464	0.229874
ENSMUSG00000002957	Ap2a2	0.883128	1.03991e-16
ENSMUSG00000002963	Pnkp	0.383549	0.00489441
ENSMUSG00000002968	Med25	0.38393	0.000933068
ENSMUSG00000002980	Bcam	-2.69343	1.85298e-07
ENSMUSG00000002981	Clptm1	0.609812	7.36166e-11
ENSMUSG00000002983	Relb	0.333043	0.00621339
ENSMUSG00000002984	Tomm40	0.309266	0.0348883
ENSMUSG00000002985	Apoe	1.78455	6.73698e-28
ENSMUSG00000002992	Apoc2	3.18122	2.05725e-142
ENSMUSG00000002996	Hbp1	0.20574	0.157812
ENSMUSG00000002997	Prkar2b	0.161646	0.412815
ENSMUSG00000003031	Cdkn1b	0.0431684	0.820889
ENSMUSG00000003032	Klf4	0.733496	4.36664e-08
ENSMUSG00000003033	Ap1m1	0.135115	0.275875
ENSMUSG00000003037	Rab8a	0.208239	0.0622865
ENSMUSG00000003038	Hmgn2	-0.318016	0.0103665
ENSMUSG00000003039	Fam32a	0.238942	0.0105936
ENSMUSG00000003051	Elf3	-1.62323	0.0710501
ENSMUSG00000003053	Cyp2c29	-6.5822	1.3641e-33
ENSMUSG00000003062	Stard3nl	0.31655	0.0107807
ENSMUSG00000003068	Stk11	0.432281	0.013551
ENSMUSG00000003070	Efna2	-0.735315	0.330474
ENSMUSG00000003072	Atp5d	0.244366	0.0524815
ENSMUSG00000003099	Ppp5c	-0.118117	0.447326
ENSMUSG00000003119	Cdk12	0.110219	0.462305
ENSMUSG00000003123	Lipe	0.244837	0.0811679
ENSMUSG00000003131	Pafah1b2	0.240603	0.0710501
ENSMUSG00000003134	Tbc1d8	0.0924091	0.629938
ENSMUSG00000003135	Cnot11	0.0556701	0.781088
ENSMUSG00000003153	Slc2a3	0.256072	0.199813
ENSMUSG00000003154	Foxj2	0.0568877	0.647253
ENSMUSG00000003161	Sri	0.32122	0.000209454
ENSMUSG00000003166	Dgcr2	0.285776	0.015495
ENSMUSG00000003184	Irf3	-0.197706	0.30322
ENSMUSG00000003190	Bcl2l12	0.180735	0.607874
ENSMUSG00000003198	Zfp959	0.179202	0.45532
ENSMUSG00000003199	Mpnd	0.0941147	0.50289
ENSMUSG00000003200	Sh3gl1	-0.187043	0.11959
ENSMUSG00000003206	Ebi3	0.0543258	0.800631
ENSMUSG00000003208	Yju2	0.0633034	0.75876
ENSMUSG00000003226	Ranbp2	0.230932	0.153737
ENSMUSG00000003228	Grk5	1.30097	1.03364e-11
ENSMUSG00000003233	Dvl3	0.545036	0.000568299
ENSMUSG00000003234	Abcf3	0.244251	0.0822493
ENSMUSG00000003235	Eif2b5	0.270424	0.0250604
ENSMUSG00000003269	Cyth2	0.229569	0.086568
ENSMUSG00000003271	Sult2b1	-0.972258	0.00200338
ENSMUSG00000003273	Car11	-1.37991	0.231229
ENSMUSG00000003283	Hck	0.785114	8.98671e-07
ENSMUSG00000003299	Mrpl4	0.446211	0.00133118
ENSMUSG00000003308	Keap1	-0.343404	0.0250038
ENSMUSG00000003309	Ap1m2	-0.710703	0.103611
ENSMUSG00000003316	Glg1	0.395702	2.02335e-06
ENSMUSG00000003344	Btbd2	-0.0679324	0.75765
ENSMUSG00000003345	Csnk1g2	-0.0505319	0.692686
ENSMUSG00000003346	Abhd17a	-0.0797192	0.554689
ENSMUSG00000003348	Mob3a	-0.217843	0.0687689
ENSMUSG00000003352	Cacnb3	-2.01265	2.24012e-16
ENSMUSG00000003355	Fkbp11	-1.84002	0.0227197
ENSMUSG00000003360	Ddx23	-0.297976	0.217586
ENSMUSG00000003363	Pld3	1.49749	6.46646e-20
ENSMUSG00000003378	Grik5	-1.31995	0.151384
ENSMUSG00000003379	Cd79a	-4.12698	5.63998e-69
ENSMUSG00000003380	Rabac1	0.0308597	0.872122
ENSMUSG00000003382	Etv3	-0.0759745	0.593518
ENSMUSG00000003402	Prkcsh	0.455151	0.000594855
ENSMUSG00000003411	Rab3b	0.130052	0.875029
ENSMUSG00000003418	St8sia6	-0.668809	0.00112523
ENSMUSG00000003420	Fcgrt	-0.643894	1.30454e-09
ENSMUSG00000003421	Nosip	-0.0967459	0.511769
ENSMUSG00000003423	Pih1d1	0.415484	0.00276496
ENSMUSG00000003429	Rps11	-0.10709	0.54816
ENSMUSG00000003435	Supt5	0.178686	0.130549
ENSMUSG00000003437	Paf1	0.613382	3.58905e-11
ENSMUSG00000003438	Timm50	0.204733	0.185118
ENSMUSG00000003444	Med29	0.496064	0.00576511
ENSMUSG00000003452	Bicd1	-1.59702	0.00905234
ENSMUSG00000003458	Ncstn	0.670064	2.21709e-10
ENSMUSG00000003464	Pex19	0.164029	0.160342
ENSMUSG00000003477	Inmt	-6.19603	1.66533e-84
ENSMUSG00000003484	Cyp4f18	1.67962	1.00619e-59
ENSMUSG00000003500	Impdh1	0.0709868	0.703188
ENSMUSG00000003518	Dusp3	0.658455	1.68525e-06
ENSMUSG00000003526	Prodh	-0.889995	0.000849263
ENSMUSG00000003527	Ess2	-0.100376	0.538228
ENSMUSG00000003528	Slc25a1	0.165484	0.146695
ENSMUSG00000003531	Dgcr6	-0.18496	0.351962
ENSMUSG00000003534	Ddr1	0.00775051	0.97278
ENSMUSG00000003541	Ier3	2.74958	2.02936e-80
ENSMUSG00000003545	Fosb	0.637643	8.46809e-05
ENSMUSG00000003546	Klc4	0.416122	0.00256264
ENSMUSG00000003549	Ercc1	0.272608	0.17096
ENSMUSG00000003559	As3mt	0.522348	0.000219545
ENSMUSG00000003573	Homer3	0.927721	0.000214504
ENSMUSG00000003575	Crtc1	-0.116423	0.662834
ENSMUSG00000003581	Rnf215	0.110352	0.568745
ENSMUSG00000003585	Sec14l2	-3.64182	3.38176e-51
ENSMUSG00000003604	Aven	0.339035	0.0890811
ENSMUSG00000003617	Cp	-1.73482	0.0134147
ENSMUSG00000003623	Crot	-1.35852	3.46922e-19
ENSMUSG00000003644	Rps6ka1	0.0266299	0.893578
ENSMUSG00000003660	Snrnp200	-0.0637844	0.688184
ENSMUSG00000003662	Ciao1	0.386469	0.00740943
ENSMUSG00000003665	Has1	1.61308	0.00153262
ENSMUSG00000003680	Taf6l	0.381663	0.0483519
ENSMUSG00000003721	Insig2	-0.139041	0.462074
ENSMUSG00000003731	Kpna6	0.482066	0.000851463
ENSMUSG00000003746	Man1a	-0.136474	0.433981
ENSMUSG00000003752	Itpkc	0.687314	2.17916e-05
ENSMUSG00000003762	Coq8b	0.661453	0.000553609
ENSMUSG00000003778	Brd8	-0.409126	0.00148085
ENSMUSG00000003779	Kif20a	-1.52422	5.38688e-06
ENSMUSG00000003808	Farsa	0.299764	0.0588653
ENSMUSG00000003809	Gcdh	-1.69441	5.27933e-24
ENSMUSG00000003810	Mast2	0.277403	0.0518615
ENSMUSG00000003812	Dnase2a	1.34392	3.04751e-12
ENSMUSG00000003813	Rad23a	0.301654	0.0128262
ENSMUSG00000003814	Calr	0.619113	3.21298e-07
ENSMUSG00000003824	Syce2	-0.293453	0.292784
ENSMUSG00000003847	Nfat5	0.506971	0.00017511
ENSMUSG00000003848	Nob1	-0.160243	0.289335
ENSMUSG00000003849	Nqo1	0.166872	0.752972
ENSMUSG00000003863	Ppfia3	1.7836	0.0964687
ENSMUSG00000003865	Gys1	0.929671	3.16119e-08
ENSMUSG00000003868	Ruvbl2	0.327192	0.0502048
ENSMUSG00000003873	Bax	0.735359	6.05113e-08
ENSMUSG00000003882	Il7r	-0.752462	1.81195e-05
ENSMUSG00000003923	Tfam	-0.954981	1.29694e-08
ENSMUSG00000003929	Zfp81	-1.23193	0.000111223
ENSMUSG00000003948	Mmd	1.5079	1.2889e-37
ENSMUSG00000003949	Hlf	-2.66097	1.78091e-05
ENSMUSG00000003955	Fam162a	1.28543	7.35929e-09
ENSMUSG00000003970	Rpl8	0.146058	0.398385
ENSMUSG00000003992	Ssbp2	0.0188441	0.922523
ENSMUSG00000004018	Fancl	-0.210318	0.40141
ENSMUSG00000004032	Gstm5	-0.16304	0.740595
ENSMUSG00000004035	Gstm7	-2.20029	0.000158874
ENSMUSG00000004038	Gstm3	1.38601	0.00168069
ENSMUSG00000004040	Stat3	0.50388	1.66503e-05
ENSMUSG00000004043	Stat5a	-0.11877	0.36852
ENSMUSG00000004044	Cavin1	-2.47857	1.51684e-05
ENSMUSG00000004054	Map3k11	0.101273	0.453279
ENSMUSG00000004056	Akt2	0.157644	0.210354
ENSMUSG00000004069	Dnaja3	0.12107	0.359067
ENSMUSG00000004070	Hmox2	0.437319	0.000984268
ENSMUSG00000004071	Cdip1	-0.295149	0.00513873
ENSMUSG00000004085	Map3k20	0.615105	0.00156276
ENSMUSG00000004096	Cwc15	0.33055	0.0263666
ENSMUSG00000004098	Col5a3	-2.13769	0.0424914
ENSMUSG00000004099	Dnmt1	-0.346896	0.00560435
ENSMUSG00000004100	Ppan	-0.606205	3.85398e-05
ENSMUSG00000004105	Angptl2	-0.348968	0.373592
ENSMUSG00000004110	Cacna1e	-2.60043	6.93246e-12
ENSMUSG00000004127	Trmt10a	0.0572872	0.875489
ENSMUSG00000004151	Etv1	-0.762645	0.0769294
ENSMUSG00000004187	Kifc2	-1.14432	0.00292753
ENSMUSG00000004207	Psap	1.05602	3.53796e-14
ENSMUSG00000004221	Ikbkg	-0.232491	0.106422
ENSMUSG00000004233	Wars2	-0.233819	0.441062
ENSMUSG00000004263	Atn1	-0.314556	0.20292
ENSMUSG00000004264	Phb2	0.15503	0.288721
ENSMUSG00000004266	Ptpn6	0.204512	0.159832
ENSMUSG00000004267	Eno2	0.168838	0.719404
ENSMUSG00000004268	Emg1	0.131391	0.470794
ENSMUSG00000004270	Lpcat3	0.97615	6.05043e-15
ENSMUSG00000004285	Atp6v1f	0.543501	0.000206281
ENSMUSG00000004296	Il12b	-2.0931	7.4323e-37
ENSMUSG00000004317	Clcn5	0.923811	1.74197e-09
ENSMUSG00000004319	Clcn3	-0.136433	0.368525
ENSMUSG00000004347	Pde1c	-3.49744	0.000201396
ENSMUSG00000004356	Utp20	0.0247419	0.900366
ENSMUSG00000004359	Spic	1.08713	0.0255287
ENSMUSG00000004364	Cul3	0.203158	0.0827378
ENSMUSG00000004383	Large1	-1.08581	0.0258378
ENSMUSG00000004393	Ddx56	0.0454762	0.82566
ENSMUSG00000004394	Tmed4	0.290951	0.0118429
ENSMUSG00000004446	Bid	-0.0731898	0.707731
ENSMUSG00000004451	Ralb	0.877441	3.37994e-12
ENSMUSG00000004455	Ppp1cc	-0.0214779	0.878939
ENSMUSG00000004460	Dnajb11	0.612587	1.96568e-07
ENSMUSG00000004462	Tbccd1	0.267737	0.17715
ENSMUSG00000004473	Clec11a	-1.05582	0.207609
ENSMUSG00000004500	Zfp324	-0.460451	0.130451
ENSMUSG00000004508	Gab2	1.24211	4.11302e-30
ENSMUSG00000004530	Coro1c	0.487255	1.61006e-09
ENSMUSG00000004535	Tax1bp1	0.154847	0.1602
ENSMUSG00000004552	Ctse	-0.352957	0.113001
ENSMUSG00000004558	Ndrg2	-3.36637	3.63776e-112
ENSMUSG00000004561	Mettl17	-0.503835	0.0116567
ENSMUSG00000004562	Arhgef40	-0.744377	0.00538143
ENSMUSG00000004565	Pnpla6	-0.14505	0.407069
ENSMUSG00000004567	Mcoln1	0.499442	9.79569e-05
ENSMUSG00000004568	Arhgef18	-1.32764	1.25563e-15
ENSMUSG00000004591	Pkn2	0.130689	0.42146
ENSMUSG00000004609	Cd33	1.03575	1.63358e-14
ENSMUSG00000004610	Etfb	0.0420279	0.844004
ENSMUSG00000004612	Nkg7	-1.94831	2.87817e-22
ENSMUSG00000004626	Stxbp2	0.459909	0.00214025
ENSMUSG00000004631	Sgce	-3.28231	2.83239e-08
ENSMUSG00000004633	Chn2	-0.343869	0.0148152
ENSMUSG00000004637	Wwox	0.117019	0.67039
ENSMUSG00000004642	Slbp	-0.0479325	0.773422
ENSMUSG00000004655	Aqp1	-2.90301	0.00642297
ENSMUSG00000004661	Arid3b	-0.565075	0.000594735
ENSMUSG00000004665	Cnn2	-0.222616	0.0240762
ENSMUSG00000004667	Polr2e	0.0858143	0.571856
ENSMUSG00000004668	Abca13	0.182433	0.856583
ENSMUSG00000004677	Myo9b	0.626934	1.39023e-05
ENSMUSG00000004698	Hdac9	-0.596718	0.00196182
ENSMUSG00000004707	Ly9	0.130996	0.426692
ENSMUSG00000004709	Cd244a	0.8881	4.58565e-09
ENSMUSG00000004730	Adgre1	0.641205	0.00300815
ENSMUSG00000004748	Mtfp1	-0.321836	0.528246
ENSMUSG00000004768	Rab23	-1.07333	0.00878218
ENSMUSG00000004771	Rab11a	0.229159	0.0339891
ENSMUSG00000004788	Eif2b2	0.255689	0.050769
ENSMUSG00000004789	Dlst	0.30929	0.00283443
ENSMUSG00000004791	Pgf	2.0896	0.00159649
ENSMUSG00000004798	Ulk2	-0.0614855	0.660088
ENSMUSG00000004814	Ccl24	1.91469	1.74907e-24
ENSMUSG00000004815	Dgkq	0.327943	0.124759
ENSMUSG00000004837	Grap	-2.4024	4.70759e-33
ENSMUSG00000004843	Chmp2b	0.306954	0.0203898
ENSMUSG00000004846	Plod3	1.15948	5.44082e-13
ENSMUSG00000004849	Ap1s1	0.759749	2.05138e-10
ENSMUSG00000004864	Mapk13	0.809432	0.000602093
ENSMUSG00000004865	Srpk1	-0.349775	0.00753877
ENSMUSG00000004880	Lbr	0.0804331	0.494921
ENSMUSG00000004891	Nes	-2.26803	0.000111872
ENSMUSG00000004895	Prcc	-0.0228912	0.913673
ENSMUSG00000004896	Rrnad1	-0.271767	0.118411
ENSMUSG00000004897	Hdgf	0.216571	0.0803263
ENSMUSG00000004929	Thop1	0.217546	0.327178
ENSMUSG00000004931	Apba3	1.03283	4.13835e-13
ENSMUSG00000004933	Matk	1.24426	1.46015e-14
ENSMUSG00000004934	Pias4	0.313864	0.0823316
ENSMUSG00000004936	Map2k1	0.630596	1.39729e-07
ENSMUSG00000004937	Sgta	0.542605	7.74705e-06
ENSMUSG00000004945	Tmem242	0.326687	0.159739
ENSMUSG00000004947	Dtx2	0.10895	0.532377
ENSMUSG00000004951	Hspb1	-1.41322	1.75911e-16
ENSMUSG00000004952	Rasa4	0.443714	0.0042149
ENSMUSG00000004980	Hnrnpa2b1	0.253008	0.0147043
ENSMUSG00000004994	Ccdc130	0.169452	0.405898
ENSMUSG00000004996	Mri1	-0.290518	0.0606786
ENSMUSG00000005034	Prkacb	-0.16725	0.256602
ENSMUSG00000005043	Sgsh	0.274855	0.0790552
ENSMUSG00000005054	Cstb	1.80085	1.09761e-29
ENSMUSG00000005057	Sh2b2	1.44278	1.00979e-28
ENSMUSG00000005069	Pex5	0.183892	0.230582
ENSMUSG00000005078	Jkamp	0.492765	0.00216375
ENSMUSG00000005087	Cd44	1.00821	1.06572e-14
ENSMUSG00000005089	Slc1a2	-2.85629	2.33225e-13
ENSMUSG00000005102	Eif2ak4	-0.135201	0.428281
ENSMUSG00000005103	Wdr1	0.4152	0.000132066
ENSMUSG00000005107	Slc2a9	0.646291	0.106103
ENSMUSG00000005124	Ccn4	-3.04536	3.18125e-07
ENSMUSG00000005125	Ndrg1	0.701517	1.64235e-06
ENSMUSG00000005142	Man2b1	0.613293	2.833e-06
ENSMUSG00000005148	Klf5	-0.453273	0.434256
ENSMUSG00000005150	Wdr83	-0.00120947	0.995967
ENSMUSG00000005161	Prdx2	0.726763	3.3702e-06
ENSMUSG00000005198	Polr2a	-0.0585628	0.635637
ENSMUSG00000005204	Senp3	0.492723	0.000303204
ENSMUSG00000005225	Plekha8	-0.926676	0.00401974
ENSMUSG00000005233	Spc25	-1.16009	0.000206129
ENSMUSG00000005237	Dnah2	1.59079	7.66988e-07
ENSMUSG00000005251	Ripk4	-2.24827	0.0091564
ENSMUSG00000005262	Ufd1	0.333568	0.00972124
ENSMUSG00000005267	Zfp287	-1.30563	0.000153316
ENSMUSG00000005268	Prlr	-2.72301	4.83744e-05
ENSMUSG00000005299	Letm1	0.0464528	0.726559
ENSMUSG00000005312	Ubqln1	0.268593	0.0394777
ENSMUSG00000005320	Fgfr4	-3.29191	9.09707e-05
ENSMUSG00000005354	Txn2	0.161863	0.227542
ENSMUSG00000005360	Slc1a3	-3.97512	1.35542e-05
ENSMUSG00000005362	Crbn	-0.766022	2.14691e-05
ENSMUSG00000005364	Il5ra	-3.71605	3.75481e-16
ENSMUSG00000005370	Msh6	-0.524759	2.23807e-05
ENSMUSG00000005371	Fbxo11	0.158592	0.443352
ENSMUSG00000005373	Mlxipl	-0.602508	0.2351
ENSMUSG00000005374	Tbl2	0.630402	6.2167e-05
ENSMUSG00000005378	Bud23	0.324348	0.0435018
ENSMUSG00000005397	Nid1	-2.77616	0.000467189
ENSMUSG00000005410	Mcm5	-1.13071	4.16055e-10
ENSMUSG00000005413	Hmox1	1.6175	0.000463139
ENSMUSG00000005417	Mprip	-0.472666	9.12128e-07
ENSMUSG00000005442	Cic	0.127944	0.463928
ENSMUSG00000005447	Pafah1b3	-1.09956	2.73119e-08
ENSMUSG00000005465	Il27ra	-1.85076	3.92571e-22
ENSMUSG00000005469	Prkaca	0.319261	0.0643513
ENSMUSG00000005470	Asf1b	-1.10435	1.99806e-05
ENSMUSG00000005481	Ddx39a	0.00428323	0.979879
ENSMUSG00000005483	Dnajb1	-0.676832	0.000220952
ENSMUSG00000005501	Usp40	0.102306	0.609585
ENSMUSG00000005505	Kbtbd4	-0.0304276	0.910477
ENSMUSG00000005506	Celf1	0.05039	0.746022
ENSMUSG00000005510	Ndufs3	0.207873	0.156683
ENSMUSG00000005514	Por	1.61361	2.39976e-21
ENSMUSG00000005533	Igf1r	0.246143	0.271848
ENSMUSG00000005534	Insr	-0.0112741	0.95431
ENSMUSG00000005540	Fcer2a	-4.5639	1.84192e-102
ENSMUSG00000005547	Cyp2a5	-3.84335	3.70784e-06
ENSMUSG00000005566	Trim28	-0.242908	0.0263705
ENSMUSG00000005575	Ube2m	0.536424	1.53446e-05
ENSMUSG00000005580	Adcy9	0.295851	0.547411
ENSMUSG00000005583	Mef2c	-0.95758	9.358e-12
ENSMUSG00000005609	Ctr9	0.0457815	0.731572
ENSMUSG00000005610	Eif4g2	0.270866	0.00916487
ENSMUSG00000005611	Irag1	-1.57919	0.000720632
ENSMUSG00000005615	Pcyt1a	0.414326	0.000131286
ENSMUSG00000005621	Zfp592	0.0145024	0.918277
ENSMUSG00000005625	Psmd4	0.346339	0.00327741
ENSMUSG00000005656	Snx6	0.428443	0.00133809
ENSMUSG00000005667	Mthfd2	-0.25004	0.126711
ENSMUSG00000005672	Kit	-0.926794	4.56961e-09
ENSMUSG00000005674	Tomm40l	0.155357	0.365095
ENSMUSG00000005677	Nr1i3	-1.79531	0.00152884
ENSMUSG00000005681	Apoa2	-4.14526	8.31454e-22
ENSMUSG00000005682	Pan2	-0.156345	0.260372
ENSMUSG00000005683	Cs	0.238891	0.0205019
ENSMUSG00000005686	Ampd3	0.623111	3.64026e-05
ENSMUSG00000005687	Bcas2	0.0418633	0.787381
ENSMUSG00000005696	Sh2d1a	-2.16127	1.05378e-05
ENSMUSG00000005698	Ctcf	-0.231539	0.14541
ENSMUSG00000005699	Pard6a	-0.312582	0.162506
ENSMUSG00000005718	Tfap4	-1.55469	0.166998
ENSMUSG00000005732	Ranbp1	0.0835938	0.568653
ENSMUSG00000005763	Cd247	-2.22459	2.19043e-19
ENSMUSG00000005774	Rfx5	-0.415565	0.0330772
ENSMUSG00000005779	Psmb4	0.536155	0.000222895
ENSMUSG00000005800	Mmp8	1.28971	7.82478e-11
ENSMUSG00000005802	Slc30a4	-0.775595	0.00068339
ENSMUSG00000005803	Sqor	1.0513	2.61013e-16
ENSMUSG00000005804	Bloc1s6	0.0815393	0.637599
ENSMUSG00000005813	Metap1	0.605312	8.79305e-06
ENSMUSG00000005823	Gpr108	0.676223	6.07074e-09
ENSMUSG00000005824	Tnfsf14	0.431594	0.0588198
ENSMUSG00000005836	Gata6	-2.04078	0.0113616
ENSMUSG00000005846	Rsl1d1	-0.139742	0.363277
ENSMUSG00000005871	Apc	-0.133805	0.335809
ENSMUSG00000005873	Reep5	0.465927	1.10434e-06
ENSMUSG00000005881	Ergic3	0.589827	1.49593e-08
ENSMUSG00000005882	Uqcc1	-0.239153	0.173286
ENSMUSG00000005886	Ncoa2	0.0200432	0.891175
ENSMUSG00000005893	Nr2c2	-0.287282	0.0569199
ENSMUSG00000005897	Nr2c1	0.329519	0.234391
ENSMUSG00000005899	Smpd4	-0.136304	0.43199
ENSMUSG00000005907	Pex1	-0.0588167	0.79066
ENSMUSG00000005936	Kctd20	0.122528	0.262536
ENSMUSG00000005947	Itgae	-0.56719	4.31098e-06
ENSMUSG00000005949	Ctns	1.05895	1.84601e-10
ENSMUSG00000005950	P2rx5	0.136275	0.868748
ENSMUSG00000005951	Shpk	-1.04284	3.0131e-05
ENSMUSG00000005958	Ephb3	-1.81844	0.0357673
ENSMUSG00000005968	Tuft1	-0.182306	0.573304
ENSMUSG00000005973	Rcn1	-1.65029	8.30431e-06
ENSMUSG00000005980	Dnase1	-1.18766	0.0642809
ENSMUSG00000005981	Trap1	-0.029633	0.84287
ENSMUSG00000005982	Naa60	0.531883	8.67733e-07
ENSMUSG00000005983	1700037C18Rik	-0.359743	0.354779
ENSMUSG00000005986	Ankrd13d	0.161461	0.565661
ENSMUSG00000006005	Tpr	-0.11087	0.380368
ENSMUSG00000006010	Odr4	0.131611	0.401713
ENSMUSG00000006014	Prg4	-3.29541	0.00155662
ENSMUSG00000006019	Dhx34	0.727689	8.95988e-05
ENSMUSG00000006021	Kptn	0.257613	0.132126
ENSMUSG00000006024	Napa	0.643286	8.40997e-09
ENSMUSG00000006050	Sra1	1.25546	4.44654e-24
ENSMUSG00000006057	Atp5g1	0.387198	0.0111476
ENSMUSG00000006058	Snf8	0.734537	7.67054e-09
ENSMUSG00000006095	Tbcb	0.729674	1.29128e-08
ENSMUSG00000006127	Inpp5k	0.236728	0.0185301
ENSMUSG00000006134	Crkl	0.0914055	0.594827
ENSMUSG00000006154	Eps8l1	0.604178	0.730095
ENSMUSG00000006169	Clint1	0.0423541	0.682484
ENSMUSG00000006179	Prss16	0.968193	0.225442
ENSMUSG00000006191	Cdkal1	-0.115296	0.533483
ENSMUSG00000006205	Htra1	-0.721764	0.150588
ENSMUSG00000006215	Zbtb17	0.412093	0.01302
ENSMUSG00000006219	Fblim1	0.576027	0.0323696
ENSMUSG00000006235	Epor	-3.51659	4.95017e-09
ENSMUSG00000006241	Ccdc159	-2.06228	0.0464935
ENSMUSG00000006262	Mob1b	0.65411	6.69646e-06
ENSMUSG00000006273	Atp6v1b2	0.845241	1.65685e-10
ENSMUSG00000006276	Eps15l1	0.154005	0.345765
ENSMUSG00000006281	Tep1	0.487855	0.00159649
ENSMUSG00000006288	Ttc5	-0.165972	0.176952
ENSMUSG00000006289	Osgep	0.371614	0.00211625
ENSMUSG00000006299	Aamp	0.431768	0.00033313
ENSMUSG00000006301	Tmbim1	1.12407	2.51307e-23
ENSMUSG00000006304	Arpc2	0.549885	3.56799e-07
ENSMUSG00000006307	Kmt2b	-0.0416148	0.833468
ENSMUSG00000006310	Zbtb32	-0.375209	0.262546
ENSMUSG00000006315	Tmem147	0.675487	0.00030724
ENSMUSG00000006333	Rps9	0.379841	0.00676191
ENSMUSG00000006335	Tfpt	0.351128	0.102186
ENSMUSG00000006342	Susd2	-0.911489	0.11582
ENSMUSG00000006344	Ggt5	1.05747	1.38969e-07
ENSMUSG00000006345	Ggt1	-0.228059	0.610258
ENSMUSG00000006356	Crip2	-2.01924	4.8352e-17
ENSMUSG00000006360	Crip1	0.176768	0.211011
ENSMUSG00000006362	Cbfa2t3	-0.270125	0.0641652
ENSMUSG00000006369	Fbln1	-2.35743	0.00191258
ENSMUSG00000006373	Pgrmc1	-0.473669	0.00346333
ENSMUSG00000006378	Gcat	-1.09396	1.21686e-06
ENSMUSG00000006386	Tek	-3.31459	0.000995715
ENSMUSG00000006390	Elovl1	0.659438	2.42986e-07
ENSMUSG00000006392	Med8	0.659639	4.52472e-06
ENSMUSG00000006395	Hyi	-0.929586	0.0026371
ENSMUSG00000006398	Cdc20	-1.39709	6.01834e-10
ENSMUSG00000006403	Adamts4	-1.72587	0.000418098
ENSMUSG00000006411	Nectin4	0.404902	0.311914
ENSMUSG00000006412	Pfdn2	0.342297	0.0104831
ENSMUSG00000006418	Rnf114	-0.0341922	0.811335
ENSMUSG00000006435	Neurl1a	-0.353628	0.593556
ENSMUSG00000006442	Srm	0.109252	0.633811
ENSMUSG00000006445	Epha2	0.172009	0.298576
ENSMUSG00000006456	Rbm14	-0.119722	0.465771
ENSMUSG00000006462	A530013C23Rik	0.933331	0.0287043
ENSMUSG00000006463	Zdhhc24	0.369725	0.162154
ENSMUSG00000006464	Bbs1	-1.51713	0.0971056
ENSMUSG00000006476	Nsmf	-0.679161	8.69783e-06
ENSMUSG00000006494	Pdk1	0.0906775	0.593166
ENSMUSG00000006498	Ptbp1	-0.00495897	0.967362
ENSMUSG00000006517	Mvd	0.470673	0.00565682
ENSMUSG00000006519	Cyba	0.970177	1.6829e-14
ENSMUSG00000006522	Itih3	-2.07675	0.00231507
ENSMUSG00000006526	Stimate	0.365173	0.0462588
ENSMUSG00000006527	Sfmbt1	0.206059	0.197174
ENSMUSG00000006529	Itih1	-3.72646	1.72421e-12
ENSMUSG00000006567	Atp7b	-1.77116	0.052103
ENSMUSG00000006574	Slc4a1	-1.93038	0.0364053
ENSMUSG00000006575	Rundc3a	-0.816537	0.323263
ENSMUSG00000006576	Slc4a3	-1.64934	0.130814
ENSMUSG00000006585	Cdt1	-0.180992	0.294157
ENSMUSG00000006587	Snai3	-1.66626	3.56084e-05
ENSMUSG00000006589	Aprt	1.47184	2.58866e-20
ENSMUSG00000006599	Gtf2h1	0.437265	0.00961285
ENSMUSG00000006611	Hfe	0.656245	3.87055e-05
ENSMUSG00000006638	Abhd1	-0.221854	0.669248
ENSMUSG00000006641	Slc5a6	-0.102027	0.703204
ENSMUSG00000006651	Aplp1	-0.951988	0.0139634
ENSMUSG00000006673	Qrich1	0.176982	0.0859153
ENSMUSG00000006675	P4htm	-1.33551	0.0577677
ENSMUSG00000006676	Usp19	0.117207	0.262536
ENSMUSG00000006678	Pola1	-0.624185	0.0209304
ENSMUSG00000006699	Cdc42	0.452136	6.47105e-08
ENSMUSG00000006705	Pknox1	0.0759398	0.633828
ENSMUSG00000006715	Gmnn	-0.689003	0.00166034
ENSMUSG00000006717	Acot13	0.474048	0.0636292
ENSMUSG00000006720	Zfp184	-1.08567	0.312555
ENSMUSG00000006728	Cdk4	0.312684	0.00491677
ENSMUSG00000006731	B4galnt1	0.250804	0.0146513
ENSMUSG00000006732	Mettl1	-0.180184	0.636448
ENSMUSG00000006736	Tspan31	0.687497	1.60861e-08
ENSMUSG00000006740	Kif5b	0.214216	0.071946
ENSMUSG00000006763	Saal1	-0.0104747	0.966013
ENSMUSG00000006777	Krt23	-2.12957	0.00620291
ENSMUSG00000006782	Cnp	-1.04036	1.53536e-26
ENSMUSG00000006784	Odad4	-1.05847	0.173349
ENSMUSG00000006800	Sulf2	1.0728	2.10547e-17
ENSMUSG00000006818	Sod2	1.32861	2.21929e-29
ENSMUSG00000006850	Tmco6	0.880536	4.94576e-05
ENSMUSG00000006906	Stambp	0.122421	0.596626
ENSMUSG00000006920	Ezh1	-0.398705	0.0101764
ENSMUSG00000006930	Hap1	0.0649917	0.896539
ENSMUSG00000006931	P3h4	-1.55146	0.0391845
ENSMUSG00000006932	Ctnnb1	0.378408	0.000463139
ENSMUSG00000006941	Eif1b	0.473448	0.0135416
ENSMUSG00000006998	Psmd2	0.616419	6.81978e-08
ENSMUSG00000007029	Vars	-0.818677	2.23114e-12
ENSMUSG00000007030	Vwa7	-1.30519	0.268625
ENSMUSG00000007033	Hspa1l	-0.282593	0.499451
ENSMUSG00000007034	Slc44a4	-3.22382	0.0261441
ENSMUSG00000007035	Msh5	-1.51967	0.00180179
ENSMUSG00000007036	Abhd16a	0.100271	0.443181
ENSMUSG00000007038	Neu1	0.841856	8.02218e-12
ENSMUSG00000007039	Ddah2	-1.76828	8.25446e-07
ENSMUSG00000007041	Clic1	0.381877	0.000165344
ENSMUSG00000007050	Lsm2	0.0815009	0.72712
ENSMUSG00000007080	Pole	-1.60471	8.81184e-08
ENSMUSG00000007097	Atp1a2	-3.40562	0.000593457
ENSMUSG00000007207	Stx1a	-2.23823	0.000757526
ENSMUSG00000007216	Zfp775	-0.81387	0.0324909
ENSMUSG00000007338	Mrpl49	-0.408188	0.0261285
ENSMUSG00000007379	Dennd2c	-0.732593	0.034897
ENSMUSG00000007411	Mark3	0.053254	0.650907
ENSMUSG00000007415	Gatad1	0.183194	0.380035
ENSMUSG00000007458	M6pr	0.59493	3.06994e-06
ENSMUSG00000007476	Lrrc8a	-0.097636	0.743757
ENSMUSG00000007564	Ppp2r1a	0.230106	0.0314091
ENSMUSG00000007570	Fance	0.129109	0.583519
ENSMUSG00000007589	Tinf2	0.711505	6.20098e-06
ENSMUSG00000007603	Dus3l	-0.110665	0.531726
ENSMUSG00000007610	Gtpbp3	-0.279082	0.333365
ENSMUSG00000007613	Tgfbr1	1.04724	3.7224e-15
ENSMUSG00000007617	Homer1	0.767813	2.3634e-07
ENSMUSG00000007646	Rad51c	1.42427	1.37441e-05
ENSMUSG00000007655	Cav1	-2.54787	1.14335e-07
ENSMUSG00000007656	Arpp19	0.0825307	0.544255
ENSMUSG00000007659	Bcl2l1	0.796556	1.29624e-09
ENSMUSG00000007670	Khsrp	0.232104	0.029004
ENSMUSG00000007721	Ccdc124	0.496579	0.000303204
ENSMUSG00000007739	Cct4	0.139328	0.339058
ENSMUSG00000007777	0610009B22Rik	0.351967	0.148763
ENSMUSG00000007783	Cpt1c	-1.67886	0.0949202
ENSMUSG00000007812	Zfp655	0.389086	0.000655403
ENSMUSG00000007815	Rhoa	0.52149	3.35134e-06
ENSMUSG00000007817	Zmiz1	0.654847	1.01922e-13
ENSMUSG00000007827	Ankrd26	-0.92184	0.00251849
ENSMUSG00000007833	Aldh16a1	0.530904	0.000350258
ENSMUSG00000007836	Hnrnpa0	0.0666812	0.763429
ENSMUSG00000007837	Prrg2	0.100003	0.689711
ENSMUSG00000007850	Hnrnph1	-0.406323	0.000478538
ENSMUSG00000007867	Ift43	-0.88312	0.0627416
ENSMUSG00000007872	Id3	0.190548	0.100331
ENSMUSG00000007880	Arid1a	-0.433293	5.87832e-05
ENSMUSG00000007891	Ctsd	1.94715	3.32604e-43
ENSMUSG00000007892	Rplp1	0.00642718	0.977651
ENSMUSG00000007950	Abhd8	-1.10979	3.81263e-09
ENSMUSG00000007987	Ift22	0.592065	0.00170602
ENSMUSG00000008035	Mid1ip1	-0.420105	0.000347624
ENSMUSG00000008036	Ap2s1	0.789271	1.55922e-11
ENSMUSG00000008090	Fgfrl1	-0.19119	0.554968
ENSMUSG00000008129	Brme1	-1.34604	0.244584
ENSMUSG00000008136	Fhl2	-0.550661	0.370989
ENSMUSG00000008140	Emc10	0.275595	0.060907
ENSMUSG00000008167	Fbxw9	0.245598	0.367627
ENSMUSG00000008193	Spib	-2.28524	1.22639e-65
ENSMUSG00000008200	Fnbp4	-0.392289	0.000207156
ENSMUSG00000008206	Cers4	-2.77883	5.66733e-24
ENSMUSG00000008226	Scrn3	-0.61077	0.00685559
ENSMUSG00000008301	Phax	0.264057	0.105206
ENSMUSG00000008305	Tle1	0.0793964	0.661866
ENSMUSG00000008307	1700109H08Rik	0.973585	0.169342
ENSMUSG00000008318	Relt	0.249695	0.0671348
ENSMUSG00000008333	Snrpb2	0.440019	0.00946399
ENSMUSG00000008348	Ubc	0.0360917	0.776497
ENSMUSG00000008373	Prpf31	0.127258	0.432926
ENSMUSG00000008384	Sertad1	0.464705	0.0205209
ENSMUSG00000008393	Carhsp1	-0.0331554	0.885997
ENSMUSG00000008398	Elk3	0.756507	0.000237026
ENSMUSG00000008429	Herpud2	0.0188329	0.880447
ENSMUSG00000008435	Rdh13	0.0691961	0.835152
ENSMUSG00000008450	Nutf2	0.266832	0.122793
ENSMUSG00000008475	Arpc5	0.500456	5.76049e-08
ENSMUSG00000008496	Pou2f2	-0.321332	0.0364668
ENSMUSG00000008540	Mgst1	-0.0815735	0.806103
ENSMUSG00000008575	Nfib	-3.03415	7.89475e-14
ENSMUSG00000008601	Rab25	-3.57654	0.0740011
ENSMUSG00000008604	Ubqln4	-0.0988581	0.556181
ENSMUSG00000008668	Rps18	-0.107549	0.559349
ENSMUSG00000008682	Rpl10	0.324751	0.0354925
ENSMUSG00000008683	Rps15a	-0.186302	0.298298
ENSMUSG00000008690	Ncaph2	-0.136647	0.189999
ENSMUSG00000008730	Hipk1	0.258463	0.0144601
ENSMUSG00000008734	Gprc5b	-1.03167	0.416829
ENSMUSG00000008763	Man1a2	0.0972393	0.463423
ENSMUSG00000008822	Acyp1	-0.0315991	0.952233
ENSMUSG00000008845	Cd163	-3.30995	6.1328e-32
ENSMUSG00000008855	Hdac5	1.03828	4.54032e-23
ENSMUSG00000008859	Rala	0.0290092	0.845633
ENSMUSG00000008892	Vdac3	0.488558	2.09409e-07
ENSMUSG00000008958	Vps72	0.337937	0.00993448
ENSMUSG00000008976	Gabpa	0.489508	7.64753e-05
ENSMUSG00000008999	Bmp7	-1.82073	0.000108353
ENSMUSG00000009013	Dynll1	0.45697	0.0276193
ENSMUSG00000009030	Pdcl	0.0529373	0.795716
ENSMUSG00000009035	Tmem184b	0.518208	9.51273e-07
ENSMUSG00000009073	Nf2	0.227207	0.141344
ENSMUSG00000009076	Zmat5	0.638522	0.000564638
ENSMUSG00000009079	Ewsr1	0.392894	3.04872e-05
ENSMUSG00000009090	Ap1b1	-0.225973	0.0680019
ENSMUSG00000009092	Derl3	-1.58483	0.000832074
ENSMUSG00000009112	Bcl2l13	0.27007	0.0238639
ENSMUSG00000009145	Dqx1	-0.252329	0.718213
ENSMUSG00000009185	Ccl8	-1.78986	1.86106e-06
ENSMUSG00000009207	Lnpk	-0.116478	0.684799
ENSMUSG00000009246	Trpm5	-5.73715	0.00321727
ENSMUSG00000009281	Rarres2	-2.51419	2.99991e-08
ENSMUSG00000009291	Pttg1ip	0.0531288	0.749739
ENSMUSG00000009292	Trpm2	0.0487537	0.824631
ENSMUSG00000009293	Ube2g2	0.349717	0.0315885
ENSMUSG00000009350	Mpo	-2.55329	0.00134948
ENSMUSG00000009376	Met	0.704531	7.9982e-06
ENSMUSG00000009378	Slc16a12	-2.66276	7.42341e-06
ENSMUSG00000009406	Elk1	0.688382	0.00183995
ENSMUSG00000009418	Nav1	-0.204586	0.178517
ENSMUSG00000009470	Tnpo1	0.259542	0.0128411
ENSMUSG00000009535	Rnmt	0.422049	0.00132326
ENSMUSG00000009545	Kcnq1	-3.50738	1.21265e-07
ENSMUSG00000009549	Srp14	0.469698	0.000799086
ENSMUSG00000009555	Cdk9	0.277829	0.0218024
ENSMUSG00000009563	Tor2a	0.624746	2.85127e-06
ENSMUSG00000009566	Fpgs	-1.56757	2.82448e-14
ENSMUSG00000009569	Mrtfb	-0.103404	0.672014
ENSMUSG00000009575	Cbx5	-0.531209	0.00272325
ENSMUSG00000009585	Apobec3	-0.954068	8.94464e-13
ENSMUSG00000009614	Sardh	-3.34725	6.32209e-07
ENSMUSG00000009621	Vav2	-0.0848695	0.711883
ENSMUSG00000009628	Tex15	-0.836535	0.344291
ENSMUSG00000009630	Ppp2cb	0.637196	1.34617e-05
ENSMUSG00000009633	G0s2	1.042	1.53873e-16
ENSMUSG00000009640	Dmap1	-0.12808	0.652423
ENSMUSG00000009646	Pla2g12b	-3.33644	0.000788459
ENSMUSG00000009647	Mcu	0.0199309	0.949324
ENSMUSG00000009654	Oit3	-3.64769	5.87105e-05
ENSMUSG00000009681	Bcr	-0.461851	0.00667034
ENSMUSG00000009687	Fxyd5	0.805207	1.04167e-11
ENSMUSG00000009731	Kcnd1	-0.146335	0.758294
ENSMUSG00000009733	Tfcp2	-0.570552	0.165241
ENSMUSG00000009739	Pou6f1	-1.47897	4.75517e-06
ENSMUSG00000009741	Ubp1	0.260731	0.0196779
ENSMUSG00000009772	Nuak2	0.503228	5.35536e-06
ENSMUSG00000009828	Cilk1	-0.594261	0.094575
ENSMUSG00000009863	Sdhb	0.480088	1.18311e-05
ENSMUSG00000009894	Snap47	-0.652425	0.000872194
ENSMUSG00000009905	Kdsr	0.401905	0.0384863
ENSMUSG00000009907	Vps4b	0.685359	2.23715e-10
ENSMUSG00000009927	Rps25	0.154761	0.36778
ENSMUSG00000009995	Taz	-0.00904257	0.961155
ENSMUSG00000010021	Kif19a	0.456809	0.31327
ENSMUSG00000010025	Aldh3a2	0.258829	0.0486228
ENSMUSG00000010045	Tmem115	0.259826	0.0613326
ENSMUSG00000010047	Hyal2	-1.16093	3.5303e-05
ENSMUSG00000010048	Ifrd2	-0.128213	0.660726
ENSMUSG00000010051	Hyal1	-0.831802	0.0439584
ENSMUSG00000010054	Tusc2	-0.330494	0.0596715
ENSMUSG00000010057	Nprl2	-0.206606	0.226619
ENSMUSG00000010064	Slc38a3	-3.19619	0.000232924
ENSMUSG00000010067	Rassf1	0.141352	0.220692
ENSMUSG00000010080	Epn3	-1.39152	0.570314
ENSMUSG00000010095	Slc3a2	0.788098	1.93329e-11
ENSMUSG00000010097	Nxf1	-0.0566971	0.658465
ENSMUSG00000010110	Stx5a	0.083037	0.536798
ENSMUSG00000010122	Slc47a1	-4.73563	6.35612e-06
ENSMUSG00000010142	Tnfrsf13b	0.0128717	0.93805
ENSMUSG00000010175	Prox1	-4.01414	2.83384e-23
ENSMUSG00000010205	Raver1	-0.195052	0.278695
ENSMUSG00000010277	2610507B11Rik	0.144937	0.247575
ENSMUSG00000010290	AI597479	0.232859	0.29839
ENSMUSG00000010307	Tmem86a	0.805629	0.0003003
ENSMUSG00000010342	Tex14	-0.0642589	0.897073
ENSMUSG00000010358	Ifi35	0.0261054	0.891716
ENSMUSG00000010362	Rdm1	-0.579859	0.00191064
ENSMUSG00000010376	Nedd8	0.637102	8.80558e-06
ENSMUSG00000010392	Gosr1	0.604111	6.79571e-07
ENSMUSG00000010406	Mrpl52	1.0614	1.00581e-07
ENSMUSG00000010453	Kansl3	-0.0161153	0.910036
ENSMUSG00000010461	Eya4	0.833623	0.502142
ENSMUSG00000010492	Uckl1os	0.0156572	0.984934
ENSMUSG00000010517	Faf1	0.148109	0.221918
ENSMUSG00000010538	Tsacc	0.140133	0.891716
ENSMUSG00000010554	Mettl16	-0.301482	0.0517342
ENSMUSG00000010601	Apol7a	-3.46037	1.13466e-09
ENSMUSG00000010607	Pigyl	0.0896457	0.758938
ENSMUSG00000010608	Rbm25	0.109829	0.369456
ENSMUSG00000010609	Psen2	0.568847	1.03185e-05
ENSMUSG00000010651	Acaa1b	-4.07557	1.40997e-56
ENSMUSG00000010660	Plcd1	-0.260635	0.607821
ENSMUSG00000010663	Fads1	0.10732	0.622411
ENSMUSG00000010721	Lmbr1	-0.745133	0.150496
ENSMUSG00000010751	Tnfrsf22	-0.414072	0.229819
ENSMUSG00000010755	Cars	-0.061404	0.699706
ENSMUSG00000010797	Wnt2	-3.07282	0.00258824
ENSMUSG00000010830	Kdelr3	0.556868	0.544318
ENSMUSG00000010911	Apip	0.475181	0.0401884
ENSMUSG00000010914	Pdhx	0.0729161	0.701274
ENSMUSG00000010936	Vac14	0.452376	5.62352e-05
ENSMUSG00000011008	Mcoln2	-0.9077	9.64384e-05
ENSMUSG00000011034	Slc5a1	-3.23591	0.00010358
ENSMUSG00000011096	Akt1s1	-0.0382318	0.861052
ENSMUSG00000011114	Tbrg1	-1.14721	2.64958e-24
ENSMUSG00000011148	Adssl1	1.47107	8.71674e-21
ENSMUSG00000011158	Brf1	0.000208831	0.999053
ENSMUSG00000011179	Odc1	0.626825	2.41509e-11
ENSMUSG00000011254	Thg1l	0.0842145	0.879252
ENSMUSG00000011256	Adam19	-0.765133	3.06899e-08
ENSMUSG00000011257	Pabpc4	-0.084193	0.770316
ENSMUSG00000011263	Exoc3l2	-3.3768	4.93032e-05
ENSMUSG00000011267	Zfp296	-1.76961	1.83128e-12
ENSMUSG00000011305	Plin5	-2.83825	7.65215e-10
ENSMUSG00000011306	Sugp1	-0.0318075	0.852717
ENSMUSG00000011382	Dhdh	0.776474	0.000274156
ENSMUSG00000011427	Zfp790	0.315388	0.118107
ENSMUSG00000011658	Fuz	0.15215	0.517802
ENSMUSG00000011752	Pgam1	1.32825	1.36979e-24
ENSMUSG00000011831	Evi5	0.28639	0.0575648
ENSMUSG00000011832	Evi5l	-0.312479	0.150496
ENSMUSG00000011837	Snapc2	0.0625669	0.734958
ENSMUSG00000011877	Git1	-0.215053	0.0887886
ENSMUSG00000011884	Gltp	0.426056	0.00194514
ENSMUSG00000011958	Bnip2	0.686064	6.4096e-10
ENSMUSG00000011960	Ccnt1	0.414575	0.000680043
ENSMUSG00000012017	Scarf2	-2.62121	3.94395e-06
ENSMUSG00000012076	Brms1l	0.166777	0.474345
ENSMUSG00000012114	Med15	0.588677	5.49979e-08
ENSMUSG00000012117	Dhdds	0.676217	5.67198e-06
ENSMUSG00000012123	Crybg2	-2.11184	0.00100454
ENSMUSG00000012126	Ubxn11	-0.298792	0.344991
ENSMUSG00000012296	Tjap1	0.681788	6.70563e-06
ENSMUSG00000012350	Ehf	-2.07186	4.32687e-14
ENSMUSG00000012405	Rpl15	0.0133847	0.944994
ENSMUSG00000012422	Tmem167	0.600213	1.28874e-05
ENSMUSG00000012428	Steap4	1.44569	0.00797664
ENSMUSG00000012429	Mplkip	-0.0274769	0.895854
ENSMUSG00000012443	Kif11	-1.41921	4.79262e-08
ENSMUSG00000012483	Rpa3	-0.108969	0.752871
ENSMUSG00000012519	Mlkl	0.537494	0.0156553
ENSMUSG00000012535	Tnpo3	0.136009	0.230904
ENSMUSG00000012609	Ttll5	-0.377881	0.110672
ENSMUSG00000012640	Zfp715	-0.0868629	0.654923
ENSMUSG00000012705	Retn	1.02603	0.312093
ENSMUSG00000012819	Cdh23	0.379112	0.133584
ENSMUSG00000012848	Rps5	0.0444539	0.824659
ENSMUSG00000012889	Podnl1	-2.94645	4.47298e-21
ENSMUSG00000013033	Adgrl1	-1.50108	1.73707e-06
ENSMUSG00000013076	Amotl1	-3.3583	6.72161e-11
ENSMUSG00000013089	Etv5	1.06213	3.68811e-10
ENSMUSG00000013150	Gfod2	-0.982785	0.0308181
ENSMUSG00000013155	Enkd1	-0.472872	0.344167
ENSMUSG00000013160	Atp6v0d1	0.928166	2.47325e-13
ENSMUSG00000013236	Ptprs	0.0106258	0.963194
ENSMUSG00000013275	Slc41a1	-0.436581	0.000360706
ENSMUSG00000013419	Zfp651	0.359264	0.620361
ENSMUSG00000013465	Nelfb	-0.00909547	0.947079
ENSMUSG00000013495	Tmem175	0.405925	0.0161754
ENSMUSG00000013523	Bcas1	1.75366	0.0762124
ENSMUSG00000013539	Tango2	0.428059	0.00833587
ENSMUSG00000013584	Aldh1a2	-0.0170688	0.961198
ENSMUSG00000013593	Ndufs2	0.417023	4.48385e-05
ENSMUSG00000013622	Atraid	0.306106	0.00836365
ENSMUSG00000013629	Cad	-0.240552	0.287017
ENSMUSG00000013646	Sh3bp5l	-0.122267	0.465241
ENSMUSG00000013653	1810065E05Rik	-5.36935	0.0135127
ENSMUSG00000013662	Atad1	0.223042	0.0805174
ENSMUSG00000013663	Pten	0.333959	0.00685084
ENSMUSG00000013698	Pea15a	0.0517107	0.761987
ENSMUSG00000013701	Timm23	0.309808	0.0524686
ENSMUSG00000013707	Tnfaip8l2	0.587509	5.96469e-07
ENSMUSG00000013736	Trnt1	0.101244	0.540583
ENSMUSG00000013787	Ehmt2	-0.122899	0.385732
ENSMUSG00000013822	Elof1	0.480543	0.00290348
ENSMUSG00000013833	Med16	0.0072356	0.965195
ENSMUSG00000013846	St3gal1	0.900843	7.42357e-06
ENSMUSG00000013858	Tmem259	0.312756	0.0994958
ENSMUSG00000013878	Rnf170	0.307605	0.15172
ENSMUSG00000013928	1700020L13Rik	-0.174116	0.869597
ENSMUSG00000013973	Dedd	0.252816	0.130709
ENSMUSG00000013974	Mcemp1	0.840931	8.76812e-11
ENSMUSG00000013997	Nit1	-0.146795	0.427652
ENSMUSG00000014030	Pax5	-4.9208	1.18743e-45
ENSMUSG00000014039	Prdm15	-0.0727307	0.799412
ENSMUSG00000014074	Rnf168	0.0589117	0.806033
ENSMUSG00000014075	Dynlt2b	1.04088	1.81443e-08
ENSMUSG00000014077	Chp1	0.424165	0.000340852
ENSMUSG00000014158	Trpv4	1.18922	0.000152181
ENSMUSG00000014164	Klhl3	-2.04218	0.0205118
ENSMUSG00000014177	Tvp23b	0.132874	0.504893
ENSMUSG00000014195	Dnajc7	-0.4204	6.49287e-05
ENSMUSG00000014198	Zfp385c	0.167786	0.87712
ENSMUSG00000014226	Cacybp	-0.191662	0.413945
ENSMUSG00000014232	Cluap1	0.155129	0.622332
ENSMUSG00000014243	Zswim7	0.486264	0.119525
ENSMUSG00000014245	Pigl	0.0873286	0.814146
ENSMUSG00000014294	Ndufa2	0.610797	0.000349178
ENSMUSG00000014301	Pam16	0.0211285	0.964666
ENSMUSG00000014303	Glis2	-0.910857	0.165777
ENSMUSG00000014313	Cox6c	0.168309	0.262536
ENSMUSG00000014329	Bicc1	-2.40147	3.72173e-08
ENSMUSG00000014349	Ube2z	0.300512	0.0254236
ENSMUSG00000014353	Tmem87b	0.542496	0.000467437
ENSMUSG00000014355	Anapc1	0.07234	0.616831
ENSMUSG00000014361	Mertk	0.609332	0.00564337
ENSMUSG00000014402	Tsg101	0.972724	1.29157e-25
ENSMUSG00000014418	Hps5	0.0134409	0.934564
ENSMUSG00000014426	Map3k4	-0.354147	0.0312241
ENSMUSG00000014444	Piezo1	0.468345	3.02706e-05
ENSMUSG00000014453	Blk	-3.64574	4.35954e-42
ENSMUSG00000014470	Rnf166	0.237694	0.0655794
ENSMUSG00000014496	Ankrd28	0.255983	0.130648
ENSMUSG00000014498	Ankrd52	0.111198	0.648968
ENSMUSG00000014503	Pkd2l2	0.455132	0.495265
ENSMUSG00000014504	Srp19	0.261586	0.102594
ENSMUSG00000014542	Clec4f	-4.05017	6.11726e-13
ENSMUSG00000014543	Klra17	-0.739493	0.00382015
ENSMUSG00000014547	Wdfy2	0.524333	0.000795178
ENSMUSG00000014550	Rbsn	0.344855	0.0564688
ENSMUSG00000014551	Mrps25	0.494199	0.00413976
ENSMUSG00000014554	Dguok	-0.0250745	0.897133
ENSMUSG00000014592	Camta1	-0.235408	0.471376
ENSMUSG00000014599	Csf1	0.675293	5.38468e-08
ENSMUSG00000014601	Strip1	0.252891	0.071946
ENSMUSG00000014602	Kif1a	1.04421	0.000742707
ENSMUSG00000014606	Slc25a11	0.411854	0.000887852
ENSMUSG00000014609	Chrne	-2.07191	0.0389105
ENSMUSG00000014633	Cmc2	-0.389994	0.18106
ENSMUSG00000014668	Chfr	0.678679	5.65228e-08
ENSMUSG00000014686	Ceacam16	0.601806	0.502307
ENSMUSG00000014704	Hoxa2	-3.48623	0.0174029
ENSMUSG00000014748	Tex261	0.334296	0.00544795
ENSMUSG00000014763	Fam120b	0.0990599	0.494921
ENSMUSG00000014767	Tbp	0.150541	0.356562
ENSMUSG00000014769	Psmb1	0.270422	0.0413611
ENSMUSG00000014771	Pdcd2	-0.460816	0.0146906
ENSMUSG00000014773	Dll1	-2.24585	7.15331e-07
ENSMUSG00000014778	Fhod1	0.198358	0.605845
ENSMUSG00000014782	Plekhg4	-1.55857	0.24983
ENSMUSG00000014786	Slc9a5	-0.699463	0.303853
ENSMUSG00000014791	Elmo3	-1.92485	3.2494e-05
ENSMUSG00000014813	Stc1	-3.18324	0.000302395
ENSMUSG00000014837	4931428F04Rik	-0.379441	0.380774
ENSMUSG00000014846	Tppp3	1.35715	6.87111e-11
ENSMUSG00000014850	Msh3	-0.713295	2.73194e-05
ENSMUSG00000014856	Tmem208	0.691137	1.42015e-05
ENSMUSG00000014859	E2f4	0.169215	0.30027
ENSMUSG00000014867	Surf4	0.763619	2.07685e-07
ENSMUSG00000014873	Surf2	0.160375	0.374777
ENSMUSG00000014905	Dnajb9	0.395005	0.0382373
ENSMUSG00000014907	Naf1	0.431034	0.486706
ENSMUSG00000014932	Yes1	-1.79377	0.000139209
ENSMUSG00000014956	Ppp1cb	-0.0856516	0.561166
ENSMUSG00000014959	Gorasp2	0.38349	0.000340852
ENSMUSG00000014980	Tsen15	-0.716784	0.0353214
ENSMUSG00000015002	Efr3a	-0.0680573	0.572602
ENSMUSG00000015013	Trappc2l	0.9273	6.54389e-06
ENSMUSG00000015016	Acsf3	-0.187626	0.595808
ENSMUSG00000015023	Ddx19a	0.335868	0.0708083
ENSMUSG00000015027	Galns	1.37869	1.73698e-20
ENSMUSG00000015053	Gata2	-3.33836	3.22174e-13
ENSMUSG00000015083	C8g	-3.46943	2.26663e-17
ENSMUSG00000015085	Entpd2	-2.28029	0.0494545
ENSMUSG00000015087	Rabl6	0.144583	0.447396
ENSMUSG00000015092	Edf1	0.426118	0.000481231
ENSMUSG00000015093	Clic3	-1.20376	0.370681
ENSMUSG00000015094	Npdc1	-2.40404	6.30905e-06
ENSMUSG00000015095	Fbxw5	0.045581	0.778067
ENSMUSG00000015112	Slc25a13	0.0660654	0.78051
ENSMUSG00000015120	Ube2i	0.194255	0.0906694
ENSMUSG00000015126	Tsr3	-0.00396889	0.990298
ENSMUSG00000015127	Unkl	-0.845739	6.89676e-06
ENSMUSG00000015133	Lrrk1	-0.0980435	0.597675
ENSMUSG00000015134	Aldh1a3	-2.05488	0.141237
ENSMUSG00000015143	Actn1	-0.576337	0.00182173
ENSMUSG00000015149	Sirt2	0.956867	4.82944e-17
ENSMUSG00000015165	Hnrnpl	-0.0962344	0.377041
ENSMUSG00000015176	Nolc1	-0.233775	0.0559434
ENSMUSG00000015189	Casd1	0.336972	0.0147278
ENSMUSG00000015202	Cnksr3	-0.385531	0.0293671
ENSMUSG00000015214	Mtmr1	-0.465168	6.3174e-06
ENSMUSG00000015217	Hmgb3	-1.47152	4.37258e-10
ENSMUSG00000015222	Map2	-1.77293	0.194735
ENSMUSG00000015224	Cyp2j9	-2.13761	0.0209862
ENSMUSG00000015243	Abca1	1.72618	7.19597e-26
ENSMUSG00000015247	Nipsnap3b	0.526783	6.3116e-05
ENSMUSG00000015289	Lage3	0.195308	0.393666
ENSMUSG00000015290	Ubl4a	-0.0376205	0.832321
ENSMUSG00000015291	Gdi1	-0.0706793	0.635699
ENSMUSG00000015305	Sash1	0.6923	0.0191092
ENSMUSG00000015312	Gadd45b	0.693146	1.19681e-07
ENSMUSG00000015314	Slamf6	-0.953778	1.22336e-09
ENSMUSG00000015316	Slamf1	-2.15345	9.4908e-13
ENSMUSG00000015335	Zdhhc12	0.390475	0.149682
ENSMUSG00000015337	Endog	-0.299451	0.229772
ENSMUSG00000015340	Cybb	0.782497	4.01438e-13
ENSMUSG00000015341	Golga7	0.174205	0.210069
ENSMUSG00000015342	Xk	-0.45904	0.430317
ENSMUSG00000015354	Pcolce2	-3.86985	2.94784e-17
ENSMUSG00000015355	Cd48	0.459502	3.36308e-05
ENSMUSG00000015357	Clpx	-0.261662	0.0450794
ENSMUSG00000015363	Trabd	-0.210953	0.152849
ENSMUSG00000015377	Dennd6b	-1.33473	4.59441e-08
ENSMUSG00000015396	Cd83	-0.114523	0.446292
ENSMUSG00000015405	Ace2	-3.27354	0.0780962
ENSMUSG00000015437	Gzmb	-1.90524	0.000140971
ENSMUSG00000015451	C4a	-1.25464	0.0204775
ENSMUSG00000015452	Ager	-0.0628134	0.956219
ENSMUSG00000015461	Atf6b	0.541833	0.005179
ENSMUSG00000015467	Egfl8	-1.32139	0.0250604
ENSMUSG00000015468	Notch4	-2.77292	2.7116e-17
ENSMUSG00000015474	Ppt2	0.616108	4.69352e-05
ENSMUSG00000015476	Prrt1	-0.904872	0.0423799
ENSMUSG00000015478	Rnf5	0.502436	5.94905e-05
ENSMUSG00000015488	Cacfd1	0.2126	0.274821
ENSMUSG00000015501	Hivep2	1.03829	3.48558e-12
ENSMUSG00000015522	Arnt	0.714076	6.87908e-06
ENSMUSG00000015533	Itga2	-1.87816	7.45177e-05
ENSMUSG00000015536	Mocs2	-0.295815	0.125023
ENSMUSG00000015542	Nat9	0.386634	0.0906515
ENSMUSG00000015568	Lpl	0.565637	0.0334233
ENSMUSG00000015575	Atp6v0e	0.57825	4.65117e-06
ENSMUSG00000015597	Zfp318	-1.93146	1.64143e-22
ENSMUSG00000015605	Srf	0.229958	0.194045
ENSMUSG00000015619	Gata3	-2.18084	1.07423e-34
ENSMUSG00000015647	Lama5	-2.37988	0.00341832
ENSMUSG00000015653	Steap2	-1.34123	0.382952
ENSMUSG00000015656	Hspa8	0.197901	0.34637
ENSMUSG00000015659	Serac1	0.451273	0.119138
ENSMUSG00000015668	Pdzd11	0.196998	0.321094
ENSMUSG00000015671	Psma2	0.403988	0.00124264
ENSMUSG00000015672	Mrpl32	0.0553183	0.80056
ENSMUSG00000015697	Setdb1	0.322468	0.039658
ENSMUSG00000015702	Anxa9	0.708794	0.145901
ENSMUSG00000015709	Arnt2	-2.1013	0.0669713
ENSMUSG00000015711	Prune1	0.962123	3.36102e-06
ENSMUSG00000015714	Cers2	0.811233	9.56722e-12
ENSMUSG00000015733	Capza2	0.712884	2.35454e-17
ENSMUSG00000015745	Plekho1	0.423996	0.00538906
ENSMUSG00000015747	Vps45	0.29172	0.0900633
ENSMUSG00000015748	Prpf3	0.241019	0.0646386
ENSMUSG00000015749	Anp32e	-0.167917	0.138128
ENSMUSG00000015750	Aph1a	0.697423	7.71834e-07
ENSMUSG00000015755	Tab2	0.0734491	0.625739
ENSMUSG00000015757	Ppil4	0.018572	0.909621
ENSMUSG00000015759	Cnih1	0.352601	0.0371956
ENSMUSG00000015766	Eps8	1.42131	7.19505e-46
ENSMUSG00000015776	Med22	0.093675	0.583705
ENSMUSG00000015790	Surf1	0.101972	0.576664
ENSMUSG00000015804	Med28	0.299262	0.0577458
ENSMUSG00000015806	Qdpr	-0.779227	1.4065e-14
ENSMUSG00000015837	Sqstm1	0.761306	2.01511e-08
ENSMUSG00000015839	Nfe2l2	1.04067	3.83414e-17
ENSMUSG00000015843	Rxrg	-3.00585	0.0156242
ENSMUSG00000015846	Rxra	-0.215063	0.274756
ENSMUSG00000015850	Adamtsl4	3.57202	2.10662e-52
ENSMUSG00000015852	Fcrls	2.70912	2.40228e-22
ENSMUSG00000015854	Cd5l	-2.39749	2.83163e-06
ENSMUSG00000015869	Prpsap1	0.157899	0.283767
ENSMUSG00000015880	Ncapg	-1.60112	6.52614e-07
ENSMUSG00000015882	Lcorl	0.257108	0.121436
ENSMUSG00000015889	Lta4h	0.340041	0.00686632
ENSMUSG00000015890	Amdhd1	-3.77359	1.69404e-47
ENSMUSG00000015932	Dstn ENSMUSG00000015932	0.590025	1.58382e-06
ENSMUSG00000015937	Macroh2a1	0.195165	0.0841676
ENSMUSG00000015942	Gtf2ird2	0.214245	0.260206
ENSMUSG00000015943	Bola1	-0.202912	0.555217
ENSMUSG00000015944	Castor2	0.654102	8.17938e-05
ENSMUSG00000015947	Fcgr1	1.9405	6.33333e-18
ENSMUSG00000015950	Ncf1	0.669546	2.36376e-07
ENSMUSG00000015957	Wnt11	-0.502752	1.65433e-05
ENSMUSG00000015961	Adss	0.145326	0.225692
ENSMUSG00000015966	Il17rb	-2.02618	1.78883e-05
ENSMUSG00000015968	Cacna1d	0.731393	0.00305077
ENSMUSG00000015970	Chdh	-2.04591	1.64791e-16
ENSMUSG00000015971	Actr8	0.0102679	0.955919
ENSMUSG00000015980	Lrrc27	0.945815	0.0527863
ENSMUSG00000015981	Stk32c	-2.22818	3.76418e-05
ENSMUSG00000015994	Fnta	-0.176088	0.214482
ENSMUSG00000016018	Mtrex	-0.0556877	0.665543
ENSMUSG00000016024	Lbp	-0.0507126	0.875081
ENSMUSG00000016028	Celsr1	-1.6643	0.000144904
ENSMUSG00000016087	Fli1	0.109039	0.348178
ENSMUSG00000016128	Stard13	-1.89308	0.0370311
ENSMUSG00000016181	Utp25	-0.533657	0.104007
ENSMUSG00000016194	Hsd11b1	-0.500974	0.00538908
ENSMUSG00000016206	H2-M3	-0.114401	0.463928
ENSMUSG00000016239	Lonrf3	1.84261	1.97918e-09
ENSMUSG00000016252	Atp5e	0.141697	0.428048
ENSMUSG00000016253	Nelfcd	-0.13427	0.374063
ENSMUSG00000016255	Tubb1	0.638166	0.433935
ENSMUSG00000016256	Ctsz	1.17499	3.26956e-17
ENSMUSG00000016257	Prelid3b	0.518579	9.64384e-05
ENSMUSG00000016283	H2-M2	-3.77162	8.03809e-27
ENSMUSG00000016308	Ube2a	0.652722	3.96889e-06
ENSMUSG00000016319	Slc25a5	0.267288	0.0425677
ENSMUSG00000016344	Ppdpf	0.263325	0.0981747
ENSMUSG00000016356	Col20a1	-0.209445	0.783378
ENSMUSG00000016382	Pls3	-1.21055	8.88975e-06
ENSMUSG00000016409	Nkap	0.0585088	0.812961
ENSMUSG00000016427	Ndufa1	0.53338	0.000845556
ENSMUSG00000016477	E2f3	0.108661	0.730684
ENSMUSG00000016481	Cr1l	0.100505	0.453736
ENSMUSG00000016487	Ppfibp1	-0.435864	0.00942581
ENSMUSG00000016493	Cd46	-0.111449	0.908637
ENSMUSG00000016494	Cd34	-0.72121	0.00028876
ENSMUSG00000016495	Plgrkt	0.639152	3.11986e-09
ENSMUSG00000016496	Cd274	0.601329	3.99715e-05
ENSMUSG00000016498	Pdcd1lg2	-1.40083	2.17112e-07
ENSMUSG00000016503	Gtf3a	0.356855	0.0214438
ENSMUSG00000016510	Mtif3	-0.158757	0.49753
ENSMUSG00000016520	Lnx2	-1.36668	6.9761e-11
ENSMUSG00000016526	Dyrk3	-1.04136	1.15511e-06
ENSMUSG00000016528	Mapkapk2	0.656064	2.3167e-07
ENSMUSG00000016529	Il10	2.38058	4.4195e-25
ENSMUSG00000016534	Lamp2	1.1078	1.68913e-26
ENSMUSG00000016541	Atxn10	0.286411	0.0066086
ENSMUSG00000016552	Foxred2	-0.425662	0.0257436
ENSMUSG00000016554	Eif3d	0.347284	0.00710788
ENSMUSG00000016559	H3f3b	0.42979	1.23007e-05
ENSMUSG00000016619	Nup50	-0.0336053	0.819153
ENSMUSG00000016637	Ift27	-0.395152	0.102417
ENSMUSG00000016664	Pacsin2	0.805383	2.65055e-14
ENSMUSG00000016756	Cmah	-2.42862	8.52375e-25
ENSMUSG00000016757	Ttll12	-0.113034	0.583519
ENSMUSG00000016758	Bik	-1.93034	0.0319582
ENSMUSG00000016831	Tox4	0.162971	0.0777066
ENSMUSG00000016833	Mrps18c	0.540507	0.000985557
ENSMUSG00000016918	Sulf1	-3.13711	0.131688
ENSMUSG00000016921	Srsf6	0.200149	0.0939391
ENSMUSG00000016933	Plcg1	-1.19959	2.88815e-09
ENSMUSG00000016940	Kctd2	-0.468506	0.0006518
ENSMUSG00000016942	Tmprss6	-3.63358	8.0411e-11
ENSMUSG00000016946	Kctd5	0.868564	2.66062e-10
ENSMUSG00000016984	Etaa1	-1.44141	2.68721e-09
ENSMUSG00000017002	Slpi	0.607271	0.0164472
ENSMUSG00000017009	Sdc4	0.287711	0.147671
ENSMUSG00000017057	Il13ra1	0.905791	2.34866e-18
ENSMUSG00000017119	Nbr1	0.158612	0.170635
ENSMUSG00000017132	Cyth1	0.486193	1.17761e-06
ENSMUSG00000017144	Rnd3	-0.231898	0.0961458
ENSMUSG00000017146	Brca1	-1.12608	0.00570054
ENSMUSG00000017176	Nt5c3b	-0.702987	0.000147691
ENSMUSG00000017188	Coa3	0.296626	0.0637627
ENSMUSG00000017195	Zpbp2	-1.71505	0.285749
ENSMUSG00000017210	Med24	0.198716	0.245852
ENSMUSG00000017221	Psmd3	0.387452	0.000157528
ENSMUSG00000017264	Exosc10	0.0455683	0.756931
ENSMUSG00000017286	Glod4	0.307634	0.013144
ENSMUSG00000017288	Vps53	0.558237	1.1242e-05
ENSMUSG00000017291	Taok1	0.321905	0.0271182
ENSMUSG00000017299	Dnttip1	0.381237	0.00960064
ENSMUSG00000017307	Acot8	0.679532	8.84323e-05
ENSMUSG00000017309	Cd300lg	-1.53436	2.48134e-09
ENSMUSG00000017314	Mpp2	-1.39105	0.29839
ENSMUSG00000017344	Vtn	-3.12745	6.91834e-05
ENSMUSG00000017376	Nlk	-0.0881064	0.790297
ENSMUSG00000017386	Traf4	-1.86702	1.17946e-85
ENSMUSG00000017390	Aldoc	0.410056	0.0131264
ENSMUSG00000017400	Stac2	-1.34254	0.013803
ENSMUSG00000017404	Rpl19	0.158515	0.350823
ENSMUSG00000017405	Nek8	-1.24205	5.84474e-05
ENSMUSG00000017412	Cacnb4	0.794608	0.502354
ENSMUSG00000017417	Plxdc1	-0.502906	0.00470474
ENSMUSG00000017418	Arl5b	1.0421	6.9579e-13
ENSMUSG00000017421	Zfp207	-0.0784348	0.651495
ENSMUSG00000017428	Psmd11	0.377167	0.000455034
ENSMUSG00000017446	C1qtnf1	-2.55632	0.0171993
ENSMUSG00000017453	Pipox	-3.21753	5.52251e-32
ENSMUSG00000017466	Timp2	0.1215	0.513805
ENSMUSG00000017478	Zc3h18	0.0892258	0.536012
ENSMUSG00000017485	Top2b	-0.22211	0.0918249
ENSMUSG00000017491	Rarb	-1.56882	0.000706319
ENSMUSG00000017493	Igfbp4	-1.91266	2.07064e-21
ENSMUSG00000017499	Cdc6	-1.1067	1.35986e-05
ENSMUSG00000017548	Suz12	-0.200141	0.13947
ENSMUSG00000017550	Atad5	-0.945413	0.0136402
ENSMUSG00000017561	Crlf3	-0.141924	0.22359
ENSMUSG00000017607	Tns4	0.510284	0.0620272
ENSMUSG00000017615	Tnfaip1	-0.220751	0.203367
ENSMUSG00000017631	Abr	0.984846	1.46341e-13
ENSMUSG00000017639	Rab11fip4	-0.752389	1.80487e-07
ENSMUSG00000017652	Cd40	-0.0304137	0.875892
ENSMUSG00000017664	Slc35c2	0.172949	0.265421
ENSMUSG00000017667	Zfp334	-2.15974	0.0179741
ENSMUSG00000017670	Elmo2	0.205751	0.0957586
ENSMUSG00000017677	Wsb1	0.282982	0.0259978
ENSMUSG00000017679	Ttpal	0.15187	0.269364
ENSMUSG00000017686	Rhot1	0.301577	0.0263504
ENSMUSG00000017692	Rhbdl3	-0.137839	0.868397
ENSMUSG00000017697	Ada	-0.786781	0.000626878
ENSMUSG00000017707	Serinc3	0.0248136	0.826557
ENSMUSG00000017713	Tha1	0.572913	0.110208
ENSMUSG00000017715	Pgs1	0.709052	1.31943e-08
ENSMUSG00000017716	Birc5	-1.35845	1.8209e-05
ENSMUSG00000017718	Afmid	-2.04436	1.67985e-22
ENSMUSG00000017721	Pigt	0.68471	3.12306e-05
ENSMUSG00000017723	Wfdc2	-1.46711	0.451531
ENSMUSG00000017734	Dbndd2	0.461434	0.0496129
ENSMUSG00000017737	Mmp9	0.78319	9.75803e-11
ENSMUSG00000017740	Slc12a5	-3.09723	1.87344e-06
ENSMUSG00000017747	Ghdc	0.339652	0.233828
ENSMUSG00000017754	Pltp	0.120918	0.66835
ENSMUSG00000017756	Slc12a7	0.161571	0.343672
ENSMUSG00000017760	Ctsa	1.31146	8.04856e-19
ENSMUSG00000017764	Zswim1	-0.359594	0.108214
ENSMUSG00000017765	Slc12a4	1.036	1.1808e-14
ENSMUSG00000017774	Myo1c	0.163432	0.201184
ENSMUSG00000017776	Crk	0.485021	0.000226733
ENSMUSG00000017778	Cox7c	0.188929	0.242433
ENSMUSG00000017781	Pitpna	0.962181	6.97895e-19
ENSMUSG00000017801	Mlx	0.465262	0.00186844
ENSMUSG00000017802	Retreg3	0.131204	0.36722
ENSMUSG00000017830	Dhx58	0.278851	0.291213
ENSMUSG00000017831	Rab5a	0.349647	0.00208252
ENSMUSG00000017837	Nkiras2	0.744698	1.31201e-08
ENSMUSG00000017843	Ppp2r5c	0.243726	0.00959087
ENSMUSG00000017858	Ift52	0.0504115	0.762899
ENSMUSG00000017861	Mybl2	-1.47108	3.25084e-06
ENSMUSG00000017868	Sgk2	-3.44664	1.5318e-19
ENSMUSG00000017897	Eya2	-2.29594	1.89732e-07
ENSMUSG00000017929	B4galt5	1.48102	2.31534e-19
ENSMUSG00000017950	Hnf4a	-3.17326	6.7047e-36
ENSMUSG00000017969	Ptgis	-2.80155	1.56848e-07
ENSMUSG00000017978	Cadps2	-4.09568	3.37484e-08
ENSMUSG00000017999	Ddx27	0.0598465	0.691391
ENSMUSG00000018001	Cyth3	0.456068	1.07386e-05
ENSMUSG00000018008	Cyth4	0.608123	1.86701e-06
ENSMUSG00000018012	Rac3	0.313286	0.617231
ENSMUSG00000018040	Rrp7a	0.201482	0.145249
ENSMUSG00000018042	Cyb5r3	-0.0818798	0.448774
ENSMUSG00000018068	Ints2	-0.00679882	0.973338
ENSMUSG00000018076	Med13l	0.366922	0.000309945
ENSMUSG00000018102	H2bc4	-0.550036	0.00994323
ENSMUSG00000018143	Mafk	0.0953326	0.522696
ENSMUSG00000018160	Med1	0.0836636	0.600047
ENSMUSG00000018166	Erbb3	-1.35838	1.28999e-07
ENSMUSG00000018167	Stard3	0.50448	0.000271856
ENSMUSG00000018168	Ikzf3	-2.66199	8.0802e-27
ENSMUSG00000018169	Mfng	-0.275461	0.0609684
ENSMUSG00000018171	Vmp1	0.534819	1.58503e-07
ENSMUSG00000018189	Uchl5	0.0754452	0.667741
ENSMUSG00000018196	Glrx2	0.389912	0.0233798
ENSMUSG00000018199	Ro60	-0.355161	0.287736
ENSMUSG00000018209	Stk4	-0.0839774	0.370302
ENSMUSG00000018217	Pmp22	-0.630731	0.0292053
ENSMUSG00000018238	Gdf9	-0.0592874	0.959271
ENSMUSG00000018239	Zcchc10	-0.0716481	0.835003
ENSMUSG00000018286	Psmb6	0.558497	6.37815e-05
ENSMUSG00000018287	Spag7	0.225648	0.103304
ENSMUSG00000018293	Pfn1	0.470822	6.61352e-05
ENSMUSG00000018322	Tomm34	-0.206753	0.128384
ENSMUSG00000018326	Ywhab	0.468949	5.10013e-06
ENSMUSG00000018334	Ksr1	0.148011	0.712691
ENSMUSG00000018339	Gpx3	2.24593	1.827e-25
ENSMUSG00000018340	Anxa6	-0.504094	3.63261e-06
ENSMUSG00000018341	Il12rb2	-1.99756	7.15285e-18
ENSMUSG00000018347	Zkscan6	0.857873	1.17304e-07
ENSMUSG00000018362	Kpna2	1.12944	3.02435e-19
ENSMUSG00000018363	Smurf2	0.289997	0.0508196
ENSMUSG00000018372	Cep95	-0.118542	0.688053
ENSMUSG00000018377	Vezf1	-0.141327	0.309681
ENSMUSG00000018378	Cuedc1	-3.04775	3.77054e-11
ENSMUSG00000018379	Srsf1	0.311198	0.0102837
ENSMUSG00000018381	Abi3	0.792124	8.08212e-06
ENSMUSG00000018387	Shroom1	-2.81143	7.41854e-09
ENSMUSG00000018395	Kif3a	0.397411	0.0951668
ENSMUSG00000018398	Septin8	0.407032	0.0176513
ENSMUSG00000018401	Mtmr4	-0.871645	2.79633e-16
ENSMUSG00000018405	Mrm1	-0.136985	0.535212
ENSMUSG00000018412	Kansl1	-0.188071	0.0633334
ENSMUSG00000018415	Gid4	-0.262856	0.0654316
ENSMUSG00000018417	Myo1b	-0.080685	0.785364
ENSMUSG00000018425	Dhx40	0.0481225	0.721416
ENSMUSG00000018427	Ypel2	-0.124253	0.694407
ENSMUSG00000018428	Akap1	-0.524538	0.120223
ENSMUSG00000018433	Nol11	0.135169	0.497027
ENSMUSG00000018442	Derl2	0.364838	0.00108232
ENSMUSG00000018446	C1qbp	-0.127226	0.472583
ENSMUSG00000018449	Rpain	0.151823	0.427523
ENSMUSG00000018451	6330403K07Rik	-1.30892	0.209092
ENSMUSG00000018459	Slc13a3	0.905891	0.0300218
ENSMUSG00000018470	Kcnab3	0.812091	0.0800712
ENSMUSG00000018474	Chd3	-0.526398	0.00263824
ENSMUSG00000018476	Kdm6b	0.724855	6.94471e-07
ENSMUSG00000018481	Appbp2	0.285555	0.0248659
ENSMUSG00000018486	Wnt9b	-2.36545	0.00887151
ENSMUSG00000018500	Adora2b	2.92504	7.96633e-51
ENSMUSG00000018501	Ncor1	-0.147724	0.172392
ENSMUSG00000018507	Trpv2	0.240524	0.0990672
ENSMUSG00000018509	Cenpv	-0.662065	0.0653793
ENSMUSG00000018541	Cwc25	1.07164	5.26478e-19
ENSMUSG00000018547	Pip4k2b	-0.166226	0.628224
ENSMUSG00000018548	Trim37	-0.0978547	0.680824
ENSMUSG00000018559	Ctdnep1	0.513854	0.00198936
ENSMUSG00000018565	Elp5	0.391369	0.00329089
ENSMUSG00000018567	Gabarap	0.852065	3.93751e-15
ENSMUSG00000018569	Cldn7	-2.4144	0.002488
ENSMUSG00000018570	2810408A11Rik	-0.706251	0.471376
ENSMUSG00000018572	Phf23	0.0370029	0.829632
ENSMUSG00000018574	Acadvl	0.0907384	0.42462
ENSMUSG00000018583	G3bp1	0.089222	0.542894
ENSMUSG00000018585	Atox1	0.745073	3.92568e-06
ENSMUSG00000018593	Sparc	-1.51505	0.132781
ENSMUSG00000018599	Mief2	-0.422866	0.170295
ENSMUSG00000018604	Tbx3	-3.26939	0.000245675
ENSMUSG00000018648	Dusp14	0.42261	0.434289
ENSMUSG00000018651	Tada2a	-0.0783271	0.836903
ENSMUSG00000018654	Ikzf1	-0.375066	0.00117517
ENSMUSG00000018659	Pnpo	0.18809	0.145844
ENSMUSG00000018661	Cog1	0.236808	0.126862
ENSMUSG00000018666	Cbx1	-0.0305593	0.893653
ENSMUSG00000018669	Cdk5rap3	-0.000775788	0.996083
ENSMUSG00000018672	Copz2	-1.12663	0.000723148
ENSMUSG00000018677	Slc25a39	0.0503675	0.763429
ENSMUSG00000018678	Sp2	0.126594	0.342434
ENSMUSG00000018697	Aatf	0.0737294	0.656989
ENSMUSG00000018698	Lhx1	-0.80243	0.444158
ENSMUSG00000018707	Dync1h1	0.014345	0.942751
ENSMUSG00000018733	Pex12	-0.272609	0.382098
ENSMUSG00000018736	Ndel1	1.14784	2.53879e-18
ENSMUSG00000018740	Slc25a35	0.193585	0.563514
ENSMUSG00000018750	Zbtb4	-1.0784	1.00704e-05
ENSMUSG00000018752	Tnfsfm13	1.60712	1.05148e-17
ENSMUSG00000018761	Mpdu1	0.545452	3.87598e-05
ENSMUSG00000018765	Fxr2	0.342609	0.00923842
ENSMUSG00000018770	Atp5g3	0.113451	0.506155
ENSMUSG00000018774	Cd68	1.36951	2.12923e-18
ENSMUSG00000018796	Acsl1	-0.129914	0.451763
ENSMUSG00000018800	Abca5	-1.03753	0.0362057
ENSMUSG00000018809	Smyd4	-1.13529	5.48516e-07
ENSMUSG00000018819	Lsp1	-0.157643	0.230356
ENSMUSG00000018820	Zfyve27	0.120341	0.414804
ENSMUSG00000018821	Avpi1	-0.352039	0.0262679
ENSMUSG00000018822	Sfrp5	-5.3382	0.00941946
ENSMUSG00000018830	Myh11	-4.27059	5.73514e-10
ENSMUSG00000018841	Rad51d	-0.573746	0.00196182
ENSMUSG00000018845	Unc45b	-2.85742	0.000688473
ENSMUSG00000018846	Pank3	0.446319	0.000856754
ENSMUSG00000018848	Rars	0.624777	1.46205e-05
ENSMUSG00000018849	Wwc1	-2.47526	2.43561e-08
ENSMUSG00000018858	Mrpl58	0.0722199	0.739297
ENSMUSG00000018861	Fdxr	-0.145191	0.541983
ENSMUSG00000018865	Sult4a1	0.398257	0.746247
ENSMUSG00000018882	Mrpl45	0.220644	0.244283
ENSMUSG00000018899	Irf1	-0.840993	3.02012e-21
ENSMUSG00000018900	Slc22a5	-0.657131	9.81522e-05
ENSMUSG00000018906	P4ha2	-0.342461	0.344018
ENSMUSG00000018909	Arrb1	0.57669	2.17098e-05
ENSMUSG00000018916	Csf2	-2.52261	1.152e-16
ENSMUSG00000018919	Tm4sf5	-0.916357	0.148123
ENSMUSG00000018920	Cxcl16	0.539796	0.00128617
ENSMUSG00000018921	Pelp1	0.0372546	0.91111
ENSMUSG00000018923	Med11	0.222968	0.256212
ENSMUSG00000018924	Alox15	-3.06392	0.000655705
ENSMUSG00000018927	Ccl6	1.51981	2.06686e-55
ENSMUSG00000018930	Ccl4	-0.408385	0.00227287
ENSMUSG00000018931	Natd1	0.0261097	0.907476
ENSMUSG00000018932	Map2k3	0.798225	1.21434e-07
ENSMUSG00000018965	Ywhah	0.353664	0.00740943
ENSMUSG00000018974	Sart3	-0.0361303	0.819375
ENSMUSG00000018983	E2f2	-0.242481	0.146815
ENSMUSG00000018986	Slfn3	0.0611606	0.91866
ENSMUSG00000018995	Nars2	0.0657539	0.784782
ENSMUSG00000018999	Slc35b4	0.805809	9.33426e-09
ENSMUSG00000019027	Dnah1	-1.87929	0.191069
ENSMUSG00000019039	Dalrd3	-0.329325	0.0194651
ENSMUSG00000019054	Fis1	0.459758	0.00152078
ENSMUSG00000019055	Plod1	0.674059	0.000222925
ENSMUSG00000019066	Rab3d	0.638005	7.33397e-06
ENSMUSG00000019080	Mfsd3	0.181924	0.55983
ENSMUSG00000019082	Slc25a22	-0.113633	0.423968
ENSMUSG00000019087	Atp6ap1	0.967681	1.35954e-18
ENSMUSG00000019088	Dnase1l1	0.990638	4.5339e-13
ENSMUSG00000019122	Ccl9	2.09691	1.81349e-58
ENSMUSG00000019124	Scrn1	-3.54858	0.00021115
ENSMUSG00000019132	BC005537	0.353522	0.0286766
ENSMUSG00000019139	Isyna1	0.451623	0.00216787
ENSMUSG00000019143	Hars2	-0.516489	0.000409542
ENSMUSG00000019158	Tmem160	0.488397	0.0063389
ENSMUSG00000019173	Rab5c	0.640379	0.00198203
ENSMUSG00000019179	Mdh2	0.939946	9.25535e-15
ENSMUSG00000019188	H13	0.373268	0.0213283
ENSMUSG00000019189	Rnf145	-0.294301	0.0102946
ENSMUSG00000019194	Scn1b	-0.204668	0.486706
ENSMUSG00000019210	Atp6v1e1	0.889181	4.99133e-16
ENSMUSG00000019214	Chtf18	-1.2718	5.81555e-06
ENSMUSG00000019232	Etnppl	-5.2175	2.95337e-35
ENSMUSG00000019235	Rps6kl1	0.0777773	0.905724
ENSMUSG00000019254	Ppp1r12c	0.265372	0.0322289
ENSMUSG00000019256	Ahr	0.726061	6.21309e-18
ENSMUSG00000019261	Map1s	0.157133	0.236582
ENSMUSG00000019278	Dpep1	-2.9973	0.00435832
ENSMUSG00000019295	Tmem129	-0.0975777	0.633583
ENSMUSG00000019297	Nop9	0.609584	4.68899e-05
ENSMUSG00000019302	Atp6v0a1	0.899427	1.61923e-07
ENSMUSG00000019303	Psmc3ip	-0.800001	0.117872
ENSMUSG00000019312	Grb7	-2.72948	7.19754e-16
ENSMUSG00000019320	Noxo1	0.303082	0.617647
ENSMUSG00000019338	Zfp687	-0.122516	0.512179
ENSMUSG00000019362	D8Ertd738e	0.627133	4.31819e-08
ENSMUSG00000019368	Sec14l4	-3.88308	1.10158e-16
ENSMUSG00000019370	Calm3	0.51453	1.80333e-08
ENSMUSG00000019373	Cops3	-0.248213	0.0821672
ENSMUSG00000019428	Fkbp8	0.248464	0.081022
ENSMUSG00000019432	Ddx39b	0.146516	0.290237
ENSMUSG00000019433	Gipc1 ENSMUSG00000019433	0.295697	0.0936179
ENSMUSG00000019437	Tlcd1	-1.07932	0.000922039
ENSMUSG00000019461	Plscr3	0.465857	0.000338857
ENSMUSG00000019464	Ptger1	0.149575	0.5337
ENSMUSG00000019467	Arhgef25	-2.04111	0.0380954
ENSMUSG00000019470	Xab2	0.186898	0.184988
ENSMUSG00000019471	Cdc37	0.0668542	0.61781
ENSMUSG00000019478	Rab4a	-1.60282	4.02557e-09
ENSMUSG00000019487	Trip10	-0.0522344	0.77871
ENSMUSG00000019494	Cops6	0.489564	2.24917e-05
ENSMUSG00000019505	Ubb	0.0278219	0.845148
ENSMUSG00000019518	Ap4m1	0.189805	0.442299
ENSMUSG00000019528	Gyg	0.659008	3.02995e-06
ENSMUSG00000019539	Rcn3	-1.57525	2.22341e-10
ENSMUSG00000019558	Slc6a8	2.29928	8.02425e-05
ENSMUSG00000019564	Arid3a	0.220051	0.179681
ENSMUSG00000019577	Pdk4	-3.39298	3.09322e-09
ENSMUSG00000019578	Ubxn6	0.230529	0.0894028
ENSMUSG00000019579	Mydgf	0.793249	1.71191e-09
ENSMUSG00000019590	Cyb561	-0.521021	0.130889
ENSMUSG00000019647	Sema6a	-2.9706	0.00663929
ENSMUSG00000019659	Ccdc12	0.315903	0.0479028
ENSMUSG00000019689	Fmc1	0.217098	0.395085
ENSMUSG00000019699	Akt3	-0.455789	0.0287082
ENSMUSG00000019710	Mrpl24	0.25808	0.10162
ENSMUSG00000019715	Gle1	-0.194177	0.146549
ENSMUSG00000019718	L3hypdh	-1.3724	0.027901
ENSMUSG00000019726	Lyst	0.201893	0.0797243
ENSMUSG00000019731	Slc35e1	0.135209	0.336978
ENSMUSG00000019732	Calr3	-0.410802	0.721021
ENSMUSG00000019734	Tmc4	-0.178639	0.712386
ENSMUSG00000019737	Syne4	-0.666681	0.499951
ENSMUSG00000019738	Polr2i	0.315675	0.213556
ENSMUSG00000019761	Krt10	-1.45932	0.154907
ENSMUSG00000019762	Iyd	-3.13043	2.43325e-05
ENSMUSG00000019763	Rmnd1	-0.294046	0.153528
ENSMUSG00000019767	Ccdc170	-2.35868	0.0440182
ENSMUSG00000019768	Esr1	0.668048	0.012174
ENSMUSG00000019773	Fbxo5	-1.38041	5.33821e-06
ENSMUSG00000019774	Mtrf1l	-0.173982	0.636552
ENSMUSG00000019777	Hdac2	0.0556228	0.735415
ENSMUSG00000019779	Frk	-1.32031	0.423121
ENSMUSG00000019782	Rwdd1	0.00938994	0.962991
ENSMUSG00000019790	Stxbp5	-0.093058	0.625416
ENSMUSG00000019791	Hint3	-0.326854	0.2351
ENSMUSG00000019792	Trmt11	0.0727167	0.816302
ENSMUSG00000019794	Katna1	0.361611	0.00700043
ENSMUSG00000019795	Pcmt1	-0.0875814	0.573504
ENSMUSG00000019796	Lrp11	0.095439	0.903292
ENSMUSG00000019797	Mtres1	0.0756465	0.826771
ENSMUSG00000019802	Sec63	0.107127	0.48524
ENSMUSG00000019804	Snx3	0.513034	6.60156e-06
ENSMUSG00000019806	Aig1	0.523666	0.00109646
ENSMUSG00000019808	Adat2	-0.129365	0.865042
ENSMUSG00000019809	Pex3	0.00911243	0.969881
ENSMUSG00000019810	Fuca2	1.06249	1.27537e-17
ENSMUSG00000019813	Cep57l1	-0.813551	0.0465415
ENSMUSG00000019814	Ltv1	0.304641	0.0101776
ENSMUSG00000019817	Plagl1	-0.612395	0.0558405
ENSMUSG00000019818	Cd164	-0.338015	0.0186943
ENSMUSG00000019820	Utrn	-1.01975	9.12308e-20
ENSMUSG00000019822	Smpd2	-0.0378305	0.868144
ENSMUSG00000019823	Mical1	-0.356607	0.0238138
ENSMUSG00000019826	Zbtb24	0.0125791	0.955312
ENSMUSG00000019828	Grm1	0.506157	0.677464
ENSMUSG00000019832	Rab32	1.04749	2.16314e-12
ENSMUSG00000019837	Gtf3c6	0.18189	0.31639
ENSMUSG00000019838	Slc16a10	1.22338	3.19685e-10
ENSMUSG00000019841	Rev3l	-0.246318	0.143776
ENSMUSG00000019842	Traf3ip2	-1.91706	8.55727e-12
ENSMUSG00000019843	Fyn	-0.702999	1.70153e-11
ENSMUSG00000019845	Tube1	-0.954183	0.107248
ENSMUSG00000019846	Lama4	-3.68991	0.00099429
ENSMUSG00000019849	Prep	0.50958	0.000141697
ENSMUSG00000019850	Tnfaip3	0.348445	0.0106466
ENSMUSG00000019851	Perp	-2.77779	2.70939e-06
ENSMUSG00000019852	Arfgef3	-0.265068	0.870606
ENSMUSG00000019853	Hebp2	-1.01702	0.482117
ENSMUSG00000019854	Reps1	0.033515	0.827995
ENSMUSG00000019856	Fam184a	-1.38078	0.180955
ENSMUSG00000019857	Asf1a	-0.536856	0.0128343
ENSMUSG00000019861	Gopc	0.0346124	0.859022
ENSMUSG00000019863	Qrsl1	-0.554466	0.0327404
ENSMUSG00000019864	Rtn4ip1	-0.137883	0.521354
ENSMUSG00000019866	Crybg1	-0.363528	0.00201322
ENSMUSG00000019868	Vta1	0.38024	0.00174938
ENSMUSG00000019872	Smpdl3a	1.29709	5.06797e-24
ENSMUSG00000019873	Reep3	0.614879	1.93013e-10
ENSMUSG00000019874	Fabp7	-0.997757	0.000410887
ENSMUSG00000019876	Pkib	-0.498854	0.00227656
ENSMUSG00000019877	Serinc1	0.768623	6.19661e-13
ENSMUSG00000019878	Hsf2	-0.0774524	0.849778
ENSMUSG00000019880	Rspo3	-3.30489	2.9199e-08
ENSMUSG00000019883	Echdc1	-0.191036	0.298671
ENSMUSG00000019889	Ptprk	-2.59207	7.0564e-07
ENSMUSG00000019891	Dcbld1	-3.0511	4.94874e-10
ENSMUSG00000019897	Ccdc59	0.0128829	0.948475
ENSMUSG00000019899	Lama2	-4.04537	0.00287419
ENSMUSG00000019906	Lin7a	-3.89243	0.000748459
ENSMUSG00000019907	Ppp1r12a	-0.0448795	0.724821
ENSMUSG00000019916	P4ha1	1.12717	1.01107e-08
ENSMUSG00000019917	Septin10	-0.709111	0.0558667
ENSMUSG00000019920	Lims1	0.410141	0.000661957
ENSMUSG00000019923	Zwint	0.424214	0.00978058
ENSMUSG00000019927	Ube2d1	0.126717	0.510061
ENSMUSG00000019929	Dcn	-1.91632	0.0873371
ENSMUSG00000019935	Slc17a8	-3.6788	0.211424
ENSMUSG00000019942	Cdk1	-0.835884	0.000133616
ENSMUSG00000019943	Atp2b1	1.13212	3.56192e-24
ENSMUSG00000019944	Rhobtb1	-2.19784	8.80351e-11
ENSMUSG00000019947	Arid5b	0.641402	1.19643e-06
ENSMUSG00000019948	Actr6	-0.39987	0.170508
ENSMUSG00000019951	Uhrf1bp1l	0.214805	0.13255
ENSMUSG00000019952	Poc1b	-0.0280689	0.899416
ENSMUSG00000019960	Dusp6	0.703092	4.11652e-08
ENSMUSG00000019961	Tmpo	-0.422995	0.00011941
ENSMUSG00000019966	Kitl	-1.90821	0.00018872
ENSMUSG00000019969	Psen1	0.586523	3.09448e-09
ENSMUSG00000019970	Sgk1	1.55104	2.84656e-28
ENSMUSG00000019971	Cep290	-0.463365	0.181446
ENSMUSG00000019975	Ikbip	0.192759	0.390019
ENSMUSG00000019977	Hbs1l	0.266076	0.0199111
ENSMUSG00000019978	Epb41l2	0.839868	1.04705e-17
ENSMUSG00000019979	Apaf1	0.69055	9.21455e-08
ENSMUSG00000019982	Myb	-2.01291	9.19874e-16
ENSMUSG00000019984	Med23	0.244654	0.131537
ENSMUSG00000019986	Ahi1	0.226919	0.500519
ENSMUSG00000019987	Arg1	1.17456	9.41624e-13
ENSMUSG00000019988	Nedd1	0.2739	0.0829229
ENSMUSG00000019989	Enpp3	-4.12445	7.801e-11
ENSMUSG00000019990	Pde7b	1.05591	0.000455243
ENSMUSG00000019992	Mtfr2	-0.482254	0.288205
ENSMUSG00000019996	Map7	-1.65216	0.00159391
ENSMUSG00000019997	Ccn2	-2.40788	3.07308e-06
ENSMUSG00000019998	Stx7	0.637022	8.17098e-10
ENSMUSG00000020003	Pex7	0.343692	0.00981355
ENSMUSG00000020009	Ifngr1	0.484329	6.21631e-07
ENSMUSG00000020010	Vnn3	-0.0484257	0.889435
ENSMUSG00000020014	Cfap54	-0.715262	0.455377
ENSMUSG00000020015	Cdk17	0.242414	0.162154
ENSMUSG00000020017	Hal	-2.95606	4.81552e-37
ENSMUSG00000020018	Snrpf	0.297452	0.224072
ENSMUSG00000020019	Ntn4	-2.35017	0.000318301
ENSMUSG00000020021	Fgd6	-0.537828	0.0128195
ENSMUSG00000020022	Ndufa12	0.260958	0.149012
ENSMUSG00000020023	Tmcc3	0.268237	0.311059
ENSMUSG00000020024	Cep83	0.424324	0.00722563
ENSMUSG00000020027	Socs2	-1.39337	3.22814e-06
ENSMUSG00000020029	Nudt4	0.383355	0.0105091
ENSMUSG00000020032	Nuak1	0.302449	0.564209
ENSMUSG00000020034	Tcp11l2	-0.154227	0.327004
ENSMUSG00000020038	Cry1	0.343065	0.0268777
ENSMUSG00000020042	Btbd11	-2.22358	4.98074e-23
ENSMUSG00000020044	Timp3	-3.31458	0.00908625
ENSMUSG00000020048	Hsp90b1	0.371076	0.0016975
ENSMUSG00000020051	Pah	-4.3168	1.22331e-59
ENSMUSG00000020053	Igf1	0.0847712	0.76302
ENSMUSG00000020056	Washc3	0.459669	0.00786284
ENSMUSG00000020057	Dram1	0.810374	1.0262e-08
ENSMUSG00000020063	Sirt1	0.0248216	0.916969
ENSMUSG00000020064	Herc4	-0.0260358	0.872122
ENSMUSG00000020069	Hnrnph3	-0.49401	0.00389011
ENSMUSG00000020070	Rufy2	-0.404045	0.0866105
ENSMUSG00000020072	Pbld2	-4.49962	4.40103e-31
ENSMUSG00000020074	Ccar1	0.0793043	0.473485
ENSMUSG00000020075	Ddx21	0.0503136	0.730342
ENSMUSG00000020076	Ddx50	-0.195112	0.187215
ENSMUSG00000020077	Srgn	0.787983	5.71988e-09
ENSMUSG00000020078	Vps26a	0.850205	1.25048e-13
ENSMUSG00000020079	Supv3l1	0.250453	0.26478
ENSMUSG00000020080	Hkdc1	-2.71001	0.0208746
ENSMUSG00000020083	Fam241b	-2.37922	0.0431484
ENSMUSG00000020085	Aifm2	1.66229	4.0268e-31
ENSMUSG00000020086	Macroh2a2	-0.772576	0.433935
ENSMUSG00000020087	Tysnd1	0.0961908	0.617537
ENSMUSG00000020088	Sar1a	0.351158	0.00084527
ENSMUSG00000020089	Ppa1	-0.423903	0.00485246
ENSMUSG00000020091	Eif4ebp2	0.153418	0.252736
ENSMUSG00000020092	Pald1	0.906778	1.73772e-05
ENSMUSG00000020097	Sgpl1	1.10317	7.66701e-24
ENSMUSG00000020098	Pcbd1	-3.06744	2.29762e-26
ENSMUSG00000020099	Unc5b	-0.78961	0.350236
ENSMUSG00000020100	Slc29a3	0.745055	8.13857e-06
ENSMUSG00000020101	Vsir	1.11082	1.97242e-16
ENSMUSG00000020102	Slc16a7	0.99257	4.75464e-07
ENSMUSG00000020105	Lrig3	-0.993078	0.0279598
ENSMUSG00000020107	Anapc16	0.218769	0.261497
ENSMUSG00000020108	Ddit4	0.564432	0.00865301
ENSMUSG00000020109	Dnajb12	0.292192	0.139743
ENSMUSG00000020111	Micu1	0.571647	1.95265e-07
ENSMUSG00000020114	Cand1	-0.0951982	0.485933
ENSMUSG00000020115	Tbk1	0.783834	5.35763e-14
ENSMUSG00000020116	Pno1	0.353326	0.0519248
ENSMUSG00000020120	Plek	0.827323	2.79053e-10
ENSMUSG00000020121	Srgap1	-0.986931	0.401991
ENSMUSG00000020122	Egfr	-3.36192	3.74018e-18
ENSMUSG00000020123	Avpr1a	-2.79009	0.0117352
ENSMUSG00000020124	Usp15	0.260917	0.011231
ENSMUSG00000020125	Elane	-1.0359	0.211084
ENSMUSG00000020128	Vps54	0.575616	1.66296e-06
ENSMUSG00000020130	Tbc1d15	0.257811	0.0177449
ENSMUSG00000020131	Pcsk4	-1.42521	0.0224655
ENSMUSG00000020132	Rab21	0.201508	0.0921219
ENSMUSG00000020133	2310011J03Rik	0.459753	0.00310477
ENSMUSG00000020134	Peli1	-0.0164862	0.92416
ENSMUSG00000020135	Apc2	-0.6695	0.556873
ENSMUSG00000020137	Thap2	0.486738	0.16875
ENSMUSG00000020140	Lgr5	-1.89381	0.0891856
ENSMUSG00000020142	Slc1a4	-1.55329	0.0426697
ENSMUSG00000020143	Dock2	0.0799616	0.434232
ENSMUSG00000020149	Rab1a	0.750019	1.74993e-10
ENSMUSG00000020150	Gamt	-0.415887	0.1087
ENSMUSG00000020152	Actr2	0.522223	4.37521e-09
ENSMUSG00000020153	Ndufs7	0.26786	0.071194
ENSMUSG00000020154	Ptprb	-3.68219	0.000926594
ENSMUSG00000020156	Pwwp3a	-0.953805	1.71191e-09
ENSMUSG00000020159	Gabrp	3.26893	0.0482798
ENSMUSG00000020160	Meis1	-0.50108	0.105981
ENSMUSG00000020163	Uqcr11	0.345116	0.0339954
ENSMUSG00000020166	Cnot2	0.0347358	0.81685
ENSMUSG00000020167	Tcf3	-0.637019	3.56885e-09
ENSMUSG00000020170	Frs2	0.360347	0.0766705
ENSMUSG00000020171	Yeats4	0.121815	0.494748
ENSMUSG00000020173	Cobl	-2.99988	1.04865e-06
ENSMUSG00000020175	Rab36	0.749234	0.109295
ENSMUSG00000020176	Grb10	-2.33181	0.000978131
ENSMUSG00000020178	Adora2a	0.531926	9.3292e-05
ENSMUSG00000020180	Snrpd3	0.427358	0.00134085
ENSMUSG00000020182	Ddc	-2.89357	3.26029e-12
ENSMUSG00000020183	Cpm	-2.44317	1.76651e-22
ENSMUSG00000020184	Mdm2	1.40933	9.49174e-23
ENSMUSG00000020185	E2f7	-1.02745	0.0827259
ENSMUSG00000020186	Csrp2	-0.112054	0.731247
ENSMUSG00000020189	Osbpl8	0.874168	6.86403e-14
ENSMUSG00000020190	Mknk2	0.549127	3.10229e-05
ENSMUSG00000020193	Zpbp	-0.929196	0.125333
ENSMUSG00000020196	Cabin1	-0.17547	0.167473
ENSMUSG00000020198	Ap3d1	0.344305	0.00948572
ENSMUSG00000020205	Phlda1	1.42694	7.67898e-28
ENSMUSG00000020211	Sf3a2	0.108246	0.581795
ENSMUSG00000020212	Mdm1	0.934099	1.33895e-09
ENSMUSG00000020219	Timm13	0.407616	0.0115574
ENSMUSG00000020220	Vps13d	0.342551	0.0400545
ENSMUSG00000020224	Llph	0.231128	0.182216
ENSMUSG00000020225	Tmbim4	0.62985	6.40455e-08
ENSMUSG00000020227	Irak3	1.07459	4.61967e-21
ENSMUSG00000020228	Helb	0.659005	1.85733e-05
ENSMUSG00000020230	Prmt2	0.0229754	0.92987
ENSMUSG00000020231	Dip2a	0.32051	0.199489
ENSMUSG00000020232	Hmg20b	-0.00830186	0.971966
ENSMUSG00000020234	4930404N11Rik	-0.213599	0.618059
ENSMUSG00000020235	Fzr1	0.267938	0.0433483
ENSMUSG00000020238	Ncln	0.693586	7.83534e-09
ENSMUSG00000020241	Col6a2	-0.704457	0.660649
ENSMUSG00000020246	Hcfc2	0.377371	0.0219691
ENSMUSG00000020248	Nfyb	-0.0332254	0.866235
ENSMUSG00000020250	Txnrd1	1.3081	4.83204e-29
ENSMUSG00000020253	Ppm1m	-0.496086	3.98763e-05
ENSMUSG00000020257	Wdr82	-0.159438	0.349509
ENSMUSG00000020258	Glyctk	-2.57434	9.68652e-18
ENSMUSG00000020260	Pofut2	0.935704	3.16257e-10
ENSMUSG00000020261	Slc36a1	1.13467	0.000445439
ENSMUSG00000020262	Adarb1	-1.92064	1.24208e-07
ENSMUSG00000020263	Appl2	0.127119	0.367879
ENSMUSG00000020265	Sumo3	-0.126407	0.309826
ENSMUSG00000020267	Hint1	0.274737	0.0824893
ENSMUSG00000020268	Lyrm7	-1.03438	0.147819
ENSMUSG00000020271	Fbxw11	0.531642	4.58789e-07
ENSMUSG00000020272	Stk10	0.0933219	0.521422
ENSMUSG00000020273	Papolg	-0.214096	0.197816
ENSMUSG00000020275	Rel	0.311927	0.00131444
ENSMUSG00000020277	Pfkl	1.3834	7.7295e-23
ENSMUSG00000020279	Il9r	-2.74458	2.34112e-07
ENSMUSG00000020280	Pus10	0.0961396	0.68673
ENSMUSG00000020282	Rhbdf1	-1.08365	0.000439951
ENSMUSG00000020283	Pex13 ENSMUSG00000020283	0.298506	0.0239864
ENSMUSG00000020284	Cfap410	0.644553	0.0016975
ENSMUSG00000020287	Mpg	0.304558	0.171453
ENSMUSG00000020288	Ahsa2	0.351261	0.0863604
ENSMUSG00000020289	Nprl3	-0.395904	0.060526
ENSMUSG00000020290	Xpo1	-0.109157	0.458866
ENSMUSG00000020295	Hbq1a	-3.07741	0.0424953
ENSMUSG00000020297	Nsg2	-1.8569	2.75691e-06
ENSMUSG00000020300	Cpeb4	0.610762	5.72784e-07
ENSMUSG00000020303	Stc2	-3.03534	0.0317472
ENSMUSG00000020305	Asb3	-0.365496	0.0548446
ENSMUSG00000020307	Cdc34	0.272261	0.0784372
ENSMUSG00000020308	Tpgs1	0.255592	0.1342
ENSMUSG00000020309	Chac2	-0.153473	0.766346
ENSMUSG00000020311	Erlec1	-0.0127958	0.968689
ENSMUSG00000020312	Shc2	-1.5764	0.516168
ENSMUSG00000020315	Sptbn1	-0.987666	5.61442e-10
ENSMUSG00000020319	Wdpcp	-0.0647146	0.912628
ENSMUSG00000020321	Mdh1	-0.335926	0.00022703
ENSMUSG00000020323	Prss57	-0.482212	0.292895
ENSMUSG00000020325	Fstl3	-1.56588	0.00240772
ENSMUSG00000020326	Ccng1	0.289675	0.01728
ENSMUSG00000020328	Nudcd2	-0.113266	0.592688
[truncated: 14,521 more rows]
