# Supplementary material for: COX2 +/PDGFRα + fibroblasts selectively localize near bile ducts and interact with immune cells in early liver fibrosis in mice
Source: Physiol Rep. 2026 May 24;14(10):e70938. doi: 10.14814/phy2.70938 (PMC13240249; doi:10.14814/phy2.70938)
Supplement: Supplementary file 3 — Table S3. Differentially expressed genes in cluster 3 from scRNA‐seq analysis. [file PHY2-14-e70938-s002.xls]

## Sheet: Supplemental_Table3_Differentia
p_val	avg_log2FC	pct.1	pct.2	p_val_adj	cluster	gene
8.66e-138	2.51134	0.541	0.151	1.84e-133	3	Ccl7
1.18e-252	2.46269	0.821	0.244	2.5e-248	3	Gadd45g
3.58e-209	2.44807	0.988	0.81	7.6e-205	3	Mt1
3.82e-248	2.27085	0.97	0.518	8.1e-244	3	Gadd45b
1.53e-143	2.18429	0.832	0.423	3.25e-139	3	Cxcl1
8.08e-159	2.04869	0.916	0.607	1.71e-154	3	Tnfaip6
1.27e-89	2.04261	0.378	0.099	2.7e-85	3	Ccl2
2.44e-154	1.98475	0.793	0.337	5.17e-150	3	Thbs1
6.36e-196	1.97942	0.997	0.837	1.35e-191	3	Junb
5.71e-194	1.95576	0.997	0.802	1.21e-189	3	Id3
6.96e-101	1.80817	0.928	0.742	1.48e-96	3	Abi1
2.68e-151	1.75877	0.899	0.516	5.68e-147	3	Mt2
1.16e-63	1.75748	0.555	0.276	2.45e-59	3	Ptgs2
1e-202	1.72703	0.938	0.462	2.13e-198	3	Socs3
2.07e-133	1.71707	0.914	0.634	4.38e-129	3	Arih1
1.94e-122	1.69712	0.913	0.551	4.11e-118	3	Olfr1033
1.21e-205	1.69049	0.991	0.711	2.57e-201	3	Gem
4.58e-88	1.67243	0.37	0.097	9.72e-84	3	Cxcl10
4.72e-208	1.6431	0.961	0.554	1e-203	3	Nfkbia
4.97e-230	1.63351	0.888	0.365	1.05e-225	3	Irf1
6.81e-199	1.61848	0.998	0.932	1.44e-194	3	Cebpd
8.65e-234	1.60138	0.955	0.449	1.83e-229	3	Nfkbiz
7.79e-187	1.59656	0.997	0.848	1.65e-182	3	Zfp36
2.78e-75	1.56986	0.548	0.241	5.9e-71	3	Iigp1
5e-186	1.56629	0.989	0.722	1.06e-181	3	Nr4a1
1.05e-159	1.519	0.978	0.685	2.22e-155	3	C7
1.42e-152	1.50685	0.988	0.88	3.01e-148	3	Jun
3.89e-200	1.50422	0.963	0.556	8.25e-196	3	Ccnl1
1.26e-113	1.4627	0.705	0.323	2.66e-109	3	Rnf217
1.31e-175	1.44932	1	0.881	2.78e-171	3	Egr1
4.44e-159	1.4449	0.856	0.351	9.42e-155	3	Plxna4
4.4e-169	1.41523	1	0.682	9.34e-165	3	Apoe
5.92e-150	1.40912	0.886	0.505	1.26e-145	3	Ifrd1
2.98e-175	1.40166	0.98	0.774	6.32e-171	3	Cebpb
5.92e-176	1.38437	0.655	0.187	1.26e-171	3	Nr4a3
9.35e-208	1.37678	0.906	0.407	1.98e-203	3	Icam1
5.3e-117	1.35607	0.593	0.201	1.12e-112	3	Gm12840
6.15e-151	1.35395	0.97	0.599	1.3e-146	3	Fosb
1.19e-99	1.35367	0.657	0.262	2.51e-95	3	Pcdh9
2.89e-171	1.33896	0.998	0.836	6.14e-167	3	Btg2
8.71e-80	1.33822	0.569	0.252	1.85e-75	3	Nr4a2
1.16e-40	1.33253	0.421	0.194	2.47e-36	3	Mmp3
8.75e-173	1.33025	0.916	0.337	1.86e-168	3	C4b
1.9e-137	1.30482	0.685	0.237	4.04e-133	3	Rasl11a
7.62e-170	1.29215	0.755	0.235	1.62e-165	3	Gpr39
9.7e-204	1.29193	0.643	0.145	2.06e-199	3	1200007C13Rik
1.05e-163	1.29162	0.778	0.313	2.23e-159	3	Slc10a6
3e-142	1.29077	0.805	0.344	6.36e-138	3	Vcam1
3.65e-134	1.28385	0.994	0.796	7.74e-130	3	Phlda1
1.16e-79	1.27549	0.977	0.862	2.46e-75	3	Fos
3.42e-153	1.26196	0.998	0.813	7.25e-149	3	Gas6
1.53e-138	1.26161	0.446	0.092	3.25e-134	3	Il6
3.53e-129	1.25505	0.839	0.436	7.5e-125	3	Pde4b
1.45e-148	1.23827	0.752	0.297	3.08e-144	3	Bhlhe40
2.26e-157	1.2365	0.816	0.378	4.79e-153	3	Birc2
1.91e-145	1.22357	1	0.692	4.06e-141	3	Fmo2
2e-144	1.20688	0.958	0.531	4.24e-140	3	Ccl19
2.11e-85	1.20036	0.794	0.478	4.48e-81	3	Id2
5.2e-166	1.1924	0.986	0.451	1.1e-161	3	Tmem176a
4.39e-127	1.18243	0.721	0.295	9.31e-123	3	Maff
1.21e-140	1.18227	0.764	0.343	2.56e-136	3	Adarb1
2.01e-155	1.17746	0.761	0.245	4.27e-151	3	Fmod
1.64e-114	1.16751	0.872	0.535	3.47e-110	3	Tiparp
4.25e-103	1.1662	0.855	0.56	9.02e-99	3	Nfkb1
7.32e-157	1.16494	0.989	0.52	1.55e-152	3	Tmem176b
1.13e-188	1.15355	0.938	0.354	2.39e-184	3	Tcf21
1.36e-88	1.13913	0.412	0.114	2.88e-84	3	Tagln
1e-136	1.13141	0.905	0.517	2.13e-132	3	Ier5
5.8e-46	1.12821	0.86	0.662	1.23e-41	3	Klf4
1.47e-142	1.1272	0.911	0.552	3.11e-138	3	Pakap.1
4.69e-113	1.11923	0.796	0.368	9.95e-109	3	Bambi
7.82e-219	1.11838	0.56	0.096	1.66e-214	3	Adamts4
1.28e-144	1.11239	0.808	0.378	2.72e-140	3	H2-Q4
3.59e-118	1.10776	0.899	0.456	7.62e-114	3	Igfbp3
3.93e-121	1.0673	0.986	0.725	8.33e-117	3	Cxcl12
6.78e-148	1.06716	0.562	0.132	1.44e-143	3	Gria1
1.33e-61	1.06663	0.764	0.489	2.82e-57	3	Samd4
9.12e-137	1.06305	0.958	0.668	1.94e-132	3	Ppp1r15a
2.49e-135	1.05423	0.917	0.605	5.28e-131	3	Coq10b
1.48e-37	1.04227	0.571	0.373	3.14e-33	3	Dmd
1.81e-115	1.03946	0.817	0.423	3.83e-111	3	Il1r1
7.31e-166	1.02883	0.914	0.368	1.55e-161	3	Abcc9
4.83e-183	1.02085	0.643	0.159	1.03e-178	3	Csrnp1
1.5e-143	1.01914	0.721	0.267	3.19e-139	3	Hk2
1.16e-82	1.01706	0.894	0.629	2.45e-78	3	Adamts1
6.32e-106	1.00798	0.975	0.653	1.34e-101	3	Sfrp1
3.07e-196	0.97594	0.919	0.395	6.51e-192	3	Pim1
2.42e-130	0.968527	0.864	0.414	5.14e-126	3	Ngf
1.27e-55	0.958935	0.256	0.066	2.7e-51	3	Nxph1
9.38e-125	0.953248	0.754	0.333	1.99e-120	3	Fosl2
6.55e-97	0.945651	0.694	0.327	1.39e-92	3	Birc3
5.33e-127	0.940235	0.718	0.296	1.13e-122	3	Pim3
2.58e-120	0.939568	0.668	0.263	5.47e-116	3	Casp4
3.66e-96	0.930696	0.371	0.088	7.76e-92	3	Rrad
3.08e-108	0.914199	0.941	0.618	6.54e-104	3	Matn2
3.6e-120	0.911738	0.944	0.642	7.64e-116	3	Raph1
2.36e-143	0.910043	0.562	0.147	5e-139	3	Adamts9
9.38e-79	0.90212	0.846	0.511	1.99e-74	3	Prkg1
3.45e-80	0.901598	0.841	0.529	7.32e-76	3	Gfpt2
2.25e-90	0.898563	0.905	0.639	4.78e-86	3	Sdc4
1.69e-175	0.887717	0.56	0.116	3.59e-171	3	Tnfaip3
4.55e-89	0.884536	0.702	0.32	9.66e-85	3	Stc2
9.24e-89	0.884337	0.373	0.093	1.96e-84	3	Csmd3
1.73e-124	0.881835	0.788	0.329	3.66e-120	3	Pdgfa
6.85e-120	0.881544	0.747	0.313	1.45e-115	3	Myo1d
5.57e-44	0.874562	0.713	0.488	1.18e-39	3	Ifi203
2.09e-131	0.871484	0.978	0.84	4.44e-127	3	Pnrc1
1.69e-101	0.867034	0.989	0.885	3.59e-97	3	Cfh
5.02e-89	0.850509	0.989	0.865	1.07e-84	3	Pnp
4.08e-82	0.840067	0.952	0.697	8.65e-78	3	Ier3
2.69e-79	0.839579	0.75	0.366	5.7e-75	3	9530026P05Rik
2.86e-93	0.835858	0.775	0.375	6.07e-89	3	Cdc42ep3
1.73e-82	0.835068	0.747	0.407	3.67e-78	3	Nop58
1.81e-111	0.834623	0.647	0.253	3.84e-107	3	Irs2
1.55e-105	0.833642	0.963	0.59	3.29e-101	3	Nr2f2
9.44e-74	0.821539	0.574	0.235	2e-69	3	Cacnb2
1.69e-81	0.819072	0.704	0.365	3.59e-77	3	Smad7
1.01e-82	0.813095	0.945	0.633	2.14e-78	3	Fgl2
9.47e-91	0.812667	0.793	0.456	2.01e-86	3	Arl5b
1.05e-98	0.809499	0.777	0.332	2.23e-94	3	Vegfd
2.4e-101	0.804301	0.869	0.499	5.1e-97	3	Tns1
3.07e-67	0.8038	0.702	0.392	6.51e-63	3	Hes1
1.37e-142	0.803364	0.652	0.211	2.91e-138	3	Map3k8
8.65e-57	0.802114	0.931	0.777	1.84e-52	3	Fbln5
6.66e-95	0.799918	0.526	0.17	1.41e-90	3	Cdh13
1.67e-94	0.799162	0.994	0.894	3.54e-90	3	Zfp36l1
9.02e-55	0.795171	0.515	0.247	1.91e-50	3	Mbd1
3.43e-73	0.792161	0.63	0.303	7.28e-69	3	Adamtsl2
9.64e-49	0.783578	0.789	0.541	2.05e-44	3	F3
3.75e-60	0.781046	0.666	0.371	7.95e-56	3	Zswim6
5.7e-91	0.779501	0.864	0.459	1.21e-86	3	Spon1
7.74e-74	0.777965	0.952	0.722	1.64e-69	3	Cp
8.76e-46	0.770927	0.92	0.717	1.86e-41	3	Gpc6
3.73e-83	0.770476	0.841	0.548	7.91e-79	3	Slc3a2
4.85e-88	0.762129	0.49	0.17	1.03e-83	3	Myc
8.58e-97	0.758197	0.612	0.222	1.82e-92	3	Flt1
4.44e-55	0.757274	0.527	0.244	9.43e-51	3	Isg15
1.39e-79	0.755913	0.75	0.396	2.96e-75	3	Gm17167
1.53e-38	0.755574	0.824	0.65	3.25e-34	3	Hsd11b1
1.39e-94	0.751406	0.802	0.394	2.95e-90	3	Gnai1
1.21e-85	0.750894	0.679	0.303	2.56e-81	3	Gata6
8.21e-58	0.749614	0.3	0.086	1.74e-53	3	Esrrg
3.19e-102	0.742274	0.814	0.453	6.76e-98	3	Kdm6b
2.72e-108	0.734497	0.71	0.311	5.78e-104	3	Sik1
1.2e-109	0.72701	0.713	0.267	2.54e-105	3	Cpz
3.02e-92	0.72292	0.407	0.104	6.4e-88	3	Tnnt2
1.62e-65	0.721834	0.903	0.701	3.43e-61	3	Rhob
2.76e-83	0.720143	0.864	0.572	5.86e-79	3	Bag3
4.97e-83	0.715684	0.916	0.685	1.05e-78	3	Wsb1
1.44e-78	0.711844	0.914	0.684	3.05e-74	3	Slc38a2
2.82e-151	0.711644	0.643	0.183	5.98e-147	3	Foxf1
9.34e-133	0.710646	0.51	0.121	1.98e-128	3	Smoc1
2.24e-68	0.709306	0.424	0.141	4.75e-64	3	Gm13889
5.05e-76	0.704542	0.476	0.172	1.07e-71	3	Tnfsf9
2.71e-49	0.704518	0.846	0.61	5.75e-45	3	Klf2
1.66e-117	0.703303	0.548	0.149	3.52e-113	3	Colec11
5.4e-71	0.702717	0.73	0.386	1.15e-66	3	Dnajb1
1.57e-114	0.700281	0.63	0.194	3.33e-110	3	Sox6
8.09e-69	0.699786	0.853	0.53	1.72e-64	3	Atf3
2.17e-47	0.690723	0.555	0.306	4.6e-43	3	Cstf3
1.35e-43	0.686979	0.356	0.138	2.87e-39	3	Gria4
8.72e-95	0.686177	0.998	0.944	1.85e-90	3	H2-K1
4.62e-84	0.683812	0.407	0.116	9.8e-80	3	Kcne4
1.12e-73	0.683315	0.51	0.198	2.38e-69	3	Serpine1
7.54e-82	0.678696	0.991	0.854	1.6e-77	3	Slc43a3
1.09e-82	0.671824	0.998	0.87	2.31e-78	3	Cygb
1.65e-111	0.669319	0.582	0.175	3.49e-107	3	Gucy1a1
3.18e-70	0.664668	0.744	0.434	6.74e-66	3	4930523C07Rik
7.92e-57	0.660727	0.95	0.712	1.68e-52	3	Inmt
5.35e-109	0.657504	0.529	0.15	1.14e-104	3	Pawr
4.43e-46	0.656517	0.646	0.36	9.4e-42	3	Efna5
9.61e-71	0.655064	0.984	0.867	2.04e-66	3	Abi3bp
6.36e-65	0.654624	0.914	0.694	1.35e-60	3	Zfand5
1.97e-68	0.648189	0.719	0.391	4.19e-64	3	Osmr
3.37e-158	0.645759	0.527	0.115	7.15e-154	3	Rnf122
1.16e-59	0.645441	0.649	0.354	2.46e-55	3	Fas
8.4e-78	0.641681	0.81	0.414	1.78e-73	3	Clec11a
1.98e-90	0.639025	0.824	0.361	4.21e-86	3	Ifitm1
8.66e-102	0.638044	0.668	0.251	1.84e-97	3	Des
4.91e-141	0.637263	0.39	0.066	1.04e-136	3	Itpkc
2.82e-78	0.634902	0.986	0.847	5.98e-74	3	Tagln2
3.57e-50	0.631697	0.587	0.332	7.58e-46	3	Clasp2
7.85e-53	0.631633	0.774	0.48	1.66e-48	3	Pde3a
5.41e-66	0.627702	0.764	0.483	1.15e-61	3	Tob2
9.88e-91	0.625254	0.878	0.435	2.09e-86	3	Pltp
3.77e-59	0.622684	0.719	0.429	8e-55	3	Socs2
2.3e-34	0.619486	0.752	0.531	4.87e-30	3	Ythdc1
1.48e-63	0.617081	0.699	0.395	3.13e-59	3	B3gnt2
1.83e-61	0.616807	0.917	0.752	3.89e-57	3	Sqstm1
1.75e-42	0.616351	0.947	0.823	3.71e-38	3	Ier2
1.33e-70	0.60962	0.981	0.837	2.83e-66	3	Adamts2
1.9e-100	0.609318	0.602	0.195	4.04e-96	3	Fndc5
2.51e-42	0.607361	0.855	0.62	5.33e-38	3	Arhgap6
3.14e-73	0.606177	0.905	0.592	6.66e-69	3	Selenbp1
8.05e-65	0.605751	0.431	0.153	1.71e-60	3	Epha7
8.39e-66	0.603949	0.856	0.607	1.78e-61	3	Por
9.35e-24	0.60247	0.56	0.359	1.98e-19	3	Pdgfd
1.18e-70	0.601536	0.752	0.365	2.5e-66	3	Mustn1
5.57e-84	0.600098	0.546	0.212	1.18e-79	3	Tnip1
2.02e-26	0.598843	0.64	0.438	4.3e-22	3	B3galt1
2.87e-82	0.59261	1	0.929	6.09e-78	3	Igfbp7
3.6e-37	0.590916	0.93	0.791	7.63e-33	3	Tgfbi
2.25e-43	0.580993	0.972	0.723	4.78e-39	3	C3
3.02e-53	0.580266	0.83	0.583	6.4e-49	3	Dnajb4
5.86e-74	0.57946	0.516	0.194	1.24e-69	3	Rapgef5
2.79e-60	0.578885	0.805	0.466	5.91e-56	3	Adamtsl1
5.44e-31	0.575415	0.56	0.351	1.15e-26	3	Cited2
2.08e-48	0.572476	0.654	0.386	4.42e-44	3	Sertad2
1.84e-66	0.571708	0.677	0.355	3.91e-62	3	Ripk1
1.92e-79	0.570481	0.73	0.343	4.08e-75	3	Tns3
5.53e-57	0.569262	0.88	0.65	1.17e-52	3	Sash1
3.94e-86	0.56847	0.412	0.111	8.36e-82	3	Lamc3
7.71e-50	0.565707	0.747	0.507	1.64e-45	3	Sod2
1.05e-59	0.56492	0.293	0.08	2.23e-55	3	Barx1
3.97e-83	0.564912	0.637	0.261	8.43e-79	3	Ppp1r14a
2.06e-37	0.563714	0.573	0.333	4.37e-33	3	Ntrk3
1.19e-80	0.558825	0.566	0.21	2.53e-76	3	Itga8
2.6e-19	0.558288	0.8	0.643	5.51e-15	3	Hspb1
6.89e-40	0.556113	0.938	0.814	1.46e-35	3	Sntb2
1.28e-85	0.555395	0.711	0.304	2.71e-81	3	Mylk
4.26e-63	0.555114	0.791	0.489	9.03e-59	3	Rassf1
2.73e-66	0.555105	0.501	0.199	5.79e-62	3	Tslp
5.2e-28	0.554601	0.819	0.604	1.1e-23	3	Ccn1
8.64e-64	0.550111	0.534	0.238	1.83e-59	3	Usp37
8.87e-65	0.549743	0.565	0.256	1.88e-60	3	Baiap2
1.87e-16	0.549581	0.707	0.584	3.97e-12	3	Eprs
3.62e-66	0.548012	0.474	0.176	7.68e-62	3	Mtss1
5.73e-35	0.547758	0.71	0.498	1.22e-30	3	Thbs2
1.85e-90	0.547242	0.471	0.147	3.91e-86	3	Dot1l
1.79e-49	0.545755	0.813	0.552	3.8e-45	3	Skil
8.14e-72	0.543743	0.404	0.131	1.73e-67	3	Sbno2
1.09e-62	0.542946	0.574	0.268	2.3e-58	3	Rnf19b
2.98e-31	0.538183	0.855	0.685	6.32e-27	3	Cstb
1.24e-62	0.53816	0.939	0.721	2.63e-58	3	Rbpms
6.89e-44	0.536542	0.685	0.404	1.46e-39	3	Ldb2
2.75e-82	0.535829	0.332	0.077	5.83e-78	3	Npy1r
1.54e-58	0.534876	0.864	0.555	3.26e-54	3	Nrp1
2.07e-38	0.533822	0.877	0.745	4.39e-34	3	Jak1
1.26e-29	0.532814	0.917	0.73	2.67e-25	3	Arhgap24
2.51e-54	0.530833	0.847	0.607	5.32e-50	3	Srsf7
5.21e-55	0.530188	0.621	0.338	1.11e-50	3	Zfp131
4.99e-32	0.530115	0.741	0.558	1.06e-27	3	Rps6ka3
4.8e-27	0.529386	0.842	0.693	1.02e-22	3	AY036118
1.16e-89	0.528159	0.622	0.226	2.46e-85	3	Art4
4.03e-54	0.526	0.891	0.683	8.56e-50	3	Stat3
3.15e-22	0.525581	0.791	0.652	6.69e-18	3	Dusp1
2.16e-55	0.523638	0.972	0.811	4.59e-51	3	Colec12
1.05e-45	0.522274	0.97	0.819	2.22e-41	3	Prnp
8.07e-60	0.52027	0.722	0.418	1.71e-55	3	Nup98
8.47e-42	0.520027	0.783	0.54	1.8e-37	3	Ehbp1
2.41e-10	0.515517	0.565	0.454	5.12e-06	3	Hspa1a
6.02e-33	0.515426	0.627	0.391	1.28e-28	3	Cdkn1a
3.43e-46	0.514946	0.738	0.419	7.27e-42	3	Gdf10
4.72e-63	0.514197	0.715	0.361	1e-58	3	Mamdc2
8.79e-47	0.512439	0.682	0.422	1.86e-42	3	Snhg12
1.34e-25	0.512398	0.518	0.342	2.83e-21	3	Crem
2.83e-46	0.511698	0.587	0.321	6.01e-42	3	Tnfrsf12a
3.19e-37	0.510747	0.836	0.631	6.77e-33	3	Jmjd1c
1.81e-58	0.510551	0.518	0.229	3.85e-54	3	Ell2
3.28e-36	0.509513	0.66	0.415	6.97e-32	3	Spry2
1.88e-71	0.508306	0.456	0.161	3.98e-67	3	Egr2
2.92e-48	0.508224	0.682	0.409	6.19e-44	3	Ppp1r10
1.54e-37	0.505779	0.981	0.907	3.28e-33	3	Ubc
4.79e-53	0.505285	0.889	0.648	1.02e-48	3	Emilin1
3.68e-43	0.505107	0.813	0.609	7.82e-39	3	Rab6a
4.26e-38	0.503975	0.59	0.344	9.04e-34	3	Prickle2
6.84e-109	0.502688	0.36	0.072	1.45e-104	3	Sphk1
2.45e-47	0.502523	0.916	0.69	5.19e-43	3	Aldh1a1
9.6e-43	0.501245	0.555	0.298	2.04e-38	3	Rprd1a
3.51e-61	0.50104	0.555	0.254	7.44e-57	3	Nfil3
4.83e-100	0.500918	0.396	0.093	1.02e-95	3	Foxs1
7.34e-75	0.499877	0.332	0.083	1.56e-70	3	Lrrtm3
8.55e-47	0.498904	0.95	0.805	1.81e-42	3	Clic4
2.08e-52	0.498707	0.716	0.416	4.41e-48	3	Cntfr
8.45e-37	0.498514	0.889	0.738	1.79e-32	3	Arhgef12
1.45e-78	0.498433	0.81	0.355	3.07e-74	3	Hand2os1
3.97e-92	0.497902	0.312	0.063	8.41e-88	3	Gbp5
2.23e-30	0.497423	0.967	0.856	4.73e-26	3	Rbms3
2.7e-32	0.497375	0.891	0.694	5.73e-28	3	Sox5
4.72e-76	0.496915	0.629	0.282	1e-71	3	Rabgef1
5.69e-34	0.495633	0.739	0.553	1.21e-29	3	Huwe1
2.19e-24	0.495598	0.796	0.659	4.66e-20	3	Klf6
3.8e-61	0.494391	0.52	0.228	8.06e-57	3	Asap3
1.5e-42	0.494056	0.998	0.886	3.18e-38	3	Fbln1
1.15e-86	0.492989	0.52	0.17	2.43e-82	3	Chst15
1.13e-78	0.492968	0.716	0.32	2.4e-74	3	Bok
1.99e-70	0.49212	0.66	0.288	4.22e-66	3	C2
3.63e-70	0.491639	0.49	0.19	7.71e-66	3	Ripk2
2.05e-73	0.491403	0.471	0.171	4.35e-69	3	Shb
1.32e-45	0.49077	0.895	0.715	2.8e-41	3	G0s2
3.89e-57	0.48892	0.552	0.254	8.26e-53	3	Col27a1
2.14e-26	0.488831	0.563	0.379	4.54e-22	3	Mpp7
4.49e-67	0.48845	0.346	0.097	9.53e-63	3	Chrm2
6.72e-45	0.487465	0.271	0.088	1.43e-40	3	Procr
2.17e-55	0.487384	0.532	0.239	4.61e-51	3	Timp1
1.09e-36	0.486833	0.91	0.701	2.32e-32	3	Zfpm2
6.69e-91	0.485151	0.415	0.113	1.42e-86	3	Plekhf1
1.07e-84	0.483528	0.427	0.128	2.28e-80	3	Ptger4
1.59e-45	0.483432	0.886	0.686	3.37e-41	3	Xdh
3.7e-36	0.48211	0.895	0.764	7.85e-32	3	Gls
1.55e-48	0.481513	0.961	0.823	3.29e-44	3	Prelp
2.27e-33	0.481054	0.864	0.631	4.81e-29	3	Ccbe1
4.59e-53	0.479345	0.616	0.317	9.73e-49	3	Lrrc32
4.97e-17	0.478665	0.939	0.857	1.05e-12	3	Sat1
3e-31	0.477747	0.856	0.694	6.37e-27	3	Tra2a
6.49e-33	0.477449	0.715	0.482	1.38e-28	3	Grasp
3.12e-48	0.477434	0.601	0.311	6.61e-44	3	Col4a4
1.84e-32	0.475875	0.871	0.704	3.91e-28	3	Glul
5.76e-42	0.474889	0.504	0.25	1.22e-37	3	Cyp1b1
1.23e-19	0.473725	0.716	0.548	2.62e-15	3	Nnmt
6.25e-33	0.471531	0.657	0.411	1.33e-28	3	Ptprd
1.51e-45	0.469543	0.925	0.798	3.21e-41	3	Top1
2.09e-19	0.469402	0.42	0.257	4.43e-15	3	Homer1
3.78e-32	0.467556	0.577	0.323	8.01e-28	3	Chrm3
3.02e-57	0.465987	0.534	0.242	6.41e-53	3	Nt5dc3
2.97e-45	0.465707	0.451	0.21	6.3e-41	3	Socs1
1.49e-44	0.46568	0.637	0.383	3.17e-40	3	Midn
1.12e-85	0.46483	0.451	0.139	2.37e-81	3	Zc3h12a
6.17e-34	0.464406	0.977	0.857	1.31e-29	3	Lhfp
1.65e-41	0.462844	0.944	0.817	3.5e-37	3	Sf3b1
5.09e-25	0.460797	0.97	0.857	1.08e-20	3	Rora
2.17e-17	0.460589	1	0.975	4.61e-13	3	Jund
2.98e-40	0.460065	0.766	0.519	6.32e-36	3	Etv6
1.78e-60	0.458421	0.368	0.119	3.77e-56	3	Gm26885
4.01e-48	0.456821	0.7	0.38	8.51e-44	3	Pappa
8.05e-49	0.456224	0.413	0.173	1.71e-44	3	Abcb1b
1.9e-35	0.455184	0.938	0.771	4.03e-31	3	Cped1
1.45e-30	0.453512	0.505	0.282	3.07e-26	3	Pbx3
1.09e-28	0.451841	0.612	0.397	2.31e-24	3	Serpina3n
3.1e-39	0.451261	0.903	0.746	6.57e-35	3	Scarb2
8.63e-52	0.450399	0.619	0.33	1.83e-47	3	Txnrd1
2.1e-63	0.450163	0.399	0.141	4.45e-59	3	Usp2
2.27e-63	0.449434	0.677	0.323	4.83e-59	3	2004-09-01
5.88e-51	0.449353	0.718	0.429	1.25e-46	3	Eps8
1.15e-19	0.447851	0.997	0.986	2.44e-15	3	Malat1
2.62e-34	0.447083	0.757	0.555	5.57e-30	3	Hipk3
6.68e-42	0.446932	0.677	0.418	1.42e-37	3	Taf1d
4.28e-37	0.446147	0.551	0.295	9.07e-33	3	Astn2
3.69e-39	0.444682	0.676	0.412	7.83e-35	3	Sertad1
3.85e-87	0.444559	0.504	0.165	8.16e-83	3	Bcl3
3.12e-56	0.443114	0.694	0.385	6.61e-52	3	Gna13
3.77e-22	0.442991	0.807	0.671	7.99e-18	3	Hivep2
4.34e-46	0.442921	0.54	0.273	9.2e-42	3	Klf10
4.29e-39	0.442175	0.591	0.31	9.1e-35	3	Rgs7bp
4.47e-33	0.441269	0.491	0.262	9.49e-29	3	Ptprk
3.02e-35	0.440918	0.583	0.338	6.4e-31	3	Cachd1
1.96e-41	0.44045	0.807	0.578	4.16e-37	3	Ece1
3.05e-35	0.439411	0.665	0.416	6.48e-31	3	Tsc22d2
7.42e-34	0.439282	0.725	0.511	1.57e-29	3	Nab1
1.95e-29	0.437635	0.788	0.601	4.13e-25	3	Elf1
2.86e-22	0.437513	0.902	0.742	6.08e-18	3	Airn
1e-23	0.436313	0.913	0.735	2.12e-19	3	Dpep1
1.44e-50	0.435286	0.49	0.218	3.05e-46	3	Zfp809
2.21e-46	0.43465	0.513	0.255	4.69e-42	3	Stxbp1
4.61e-42	0.434526	0.594	0.337	9.79e-38	3	Lrrc8a
2.63e-42	0.434448	0.821	0.592	5.57e-38	3	Tra2b
2.29e-57	0.434047	0.559	0.25	4.85e-53	3	Gucy1b1
8.29e-50	0.433435	0.418	0.172	1.76e-45	3	Oxnad1
2.54e-70	0.433327	0.554	0.211	5.38e-66	3	Lmod1
4.71e-40	0.432839	0.928	0.794	1e-35	3	Tceal9
3.78e-32	0.43199	0.778	0.566	8.02e-28	3	Grk5
1.48e-51	0.431579	0.54	0.256	3.15e-47	3	Myo10
8.19e-82	0.431299	0.516	0.17	1.74e-77	3	Fblim1
5.7e-24	0.430726	0.738	0.538	1.21e-19	3	Thsd7a
9.25e-95	0.422819	0.304	0.057	1.96e-90	3	Prr7
9.65e-59	0.422513	0.68	0.321	2.05e-54	3	Fam180a
3.29e-40	0.422451	0.729	0.464	6.98e-36	3	Khdrbs3
1.11e-14	0.422145	0.694	0.539	2.36e-10	3	Hspa1b
1.66e-11	0.42133	0.933	0.824	3.52e-07	3	Rhoj
4.65e-29	0.42114	0.594	0.372	9.86e-25	3	Atxn1
1.9e-27	0.420332	0.861	0.692	4.03e-23	3	Mat2a
1.08e-48	0.418465	0.468	0.206	2.3e-44	3	Prkab2
3.7e-24	0.417631	0.786	0.63	7.85e-20	3	Nufip2
1.96e-24	0.417624	0.922	0.778	4.17e-20	3	Auts2
3.08e-30	0.415281	0.482	0.283	6.54e-26	3	Topors
1.3e-24	0.413833	0.98	0.926	2.75e-20	3	Eif5a
2.71e-24	0.412932	0.271	0.123	5.75e-20	3	Gm4951
3.57e-29	0.411908	0.415	0.224	7.58e-25	3	Sorbs1
1.53e-55	0.410756	0.476	0.195	3.25e-51	3	Dapk2
3.51e-23	0.410651	0.722	0.578	7.45e-19	3	Ddx3y
7.09e-37	0.410137	0.997	0.897	1.5e-32	3	Dpt
3.02e-37	0.40853	0.613	0.353	6.4e-33	3	Mid1ip1
9.41e-47	0.406326	0.395	0.164	2e-42	3	Stn1
1.83e-24	0.401796	0.668	0.471	3.89e-20	3	Aff1
4.28e-20	0.399802	0.398	0.233	9.07e-16	3	Ncam1
4.65e-07	0.398904	0.409	0.314	0.00985977	3	Plagl1
5.76e-24	0.398456	0.683	0.506	1.22e-19	3	Arnt
3.49e-40	0.397101	0.93	0.744	7.4e-36	3	Ms4a4d
3.36e-33	0.396599	0.713	0.488	7.13e-29	3	Brd2
7.1e-26	0.39633	0.705	0.507	1.51e-21	3	Slbp
1.12e-38	0.396127	0.342	0.137	2.37e-34	3	Adra1a
9.53e-33	0.394205	0.686	0.463	2.02e-28	3	Tead1
1.13e-50	0.394191	0.529	0.243	2.41e-46	3	Tiam1
8.12e-26	0.391243	0.671	0.473	1.72e-21	3	Luzp1
4.56e-25	0.390668	0.417	0.239	9.67e-21	3	Mzt2
9.35e-48	0.389289	0.368	0.139	1.98e-43	3	S1pr3
1.48e-34	0.388551	0.523	0.293	3.14e-30	3	Pla2r1
1.57e-56	0.387991	0.466	0.19	3.33e-52	3	Icosl
2.45e-32	0.387812	0.588	0.353	5.19e-28	3	Arhgap42
2.07e-34	0.387224	0.493	0.267	4.4e-30	3	Rrs1
2.21e-59	0.385504	0.456	0.165	4.68e-55	3	Ntrk1
3.12e-30	0.385387	0.462	0.258	6.62e-26	3	Spats2
2.45e-33	0.384787	0.785	0.582	5.19e-29	3	Clk1
1.17e-52	0.384462	0.462	0.191	2.49e-48	3	Spry4
5.32e-34	0.384252	0.981	0.858	1.13e-29	3	Klf9
1.88e-36	0.384076	0.499	0.266	3.99e-32	3	Slc2a1
5.77e-16	0.383795	0.933	0.817	1.22e-11	3	Timp3
1.31e-34	0.383607	0.76	0.484	2.78e-30	3	Steap4
4.05e-29	0.383237	0.839	0.605	8.59e-25	3	Gpm6b
4.42e-24	0.383074	0.916	0.788	9.38e-20	3	Macf1
2.36e-45	0.382553	0.587	0.292	5.01e-41	3	Pi15
3.44e-40	0.38171	0.961	0.867	7.29e-36	3	Ly6e
1.89e-59	0.381668	0.273	0.071	4e-55	3	Lcmt2
3.05e-20	0.381012	0.699	0.534	6.47e-16	3	Tmed5
2.56e-30	0.380052	0.916	0.81	5.42e-26	3	Tpm3
4.98e-25	0.379531	0.853	0.697	1.06e-20	3	Map4k4
4.39e-42	0.379505	0.343	0.133	9.3e-38	3	Hgf
5.08e-42	0.379477	0.972	0.897	1.08e-37	3	Rbm39
7.85e-39	0.378842	0.997	0.902	1.66e-34	3	Nfib
1.59e-41	0.378681	0.49	0.243	3.37e-37	3	Cbx4
5.6e-41	0.378524	0.509	0.241	1.19e-36	3	Wnt4
1.27e-42	0.377733	0.446	0.211	2.69e-38	3	Tdp2
4.85e-31	0.375495	0.76	0.553	1.03e-26	3	Arid5b
4.43e-32	0.375251	0.559	0.329	9.41e-28	3	Sh3pxd2a
1.11e-27	0.374853	0.53	0.32	2.35e-23	3	Gclc
2.19e-49	0.374033	0.337	0.119	4.65e-45	3	Ikzf4
5.2e-42	0.3737	0.998	0.962	1.1e-37	3	mt-Nd2
2.91e-27	0.372686	0.602	0.39	6.18e-23	3	Ttc19
6.19e-36	0.369642	0.512	0.281	1.31e-31	3	Stat2
3.07e-29	0.369161	0.739	0.511	6.51e-25	3	Pde1a
2.79e-50	0.368968	0.351	0.124	5.92e-46	3	Frem1
4.73e-34	0.368966	0.562	0.308	1e-29	3	Nxn
9.43e-56	0.368318	0.331	0.107	2e-51	3	Siah2
1.87e-54	0.368024	0.768	0.412	3.97e-50	3	Tgm2
1.66e-33	0.366594	0.633	0.388	3.53e-29	3	Hivep3
2.84e-64	0.366072	0.323	0.091	6.02e-60	3	Nfkbie
2.66e-31	0.365865	0.704	0.507	5.65e-27	3	Impact
1.07e-22	0.365079	0.816	0.634	2.27e-18	3	Peak1
3.62e-59	0.364999	0.357	0.113	7.68e-55	3	Arap2
1.83e-18	0.364443	0.886	0.74	3.87e-14	3	Egfr
7.21e-23	0.362537	0.922	0.837	1.53e-18	3	Dnaja1
4.04e-34	0.361934	0.739	0.501	8.56e-30	3	Azin1
5.51e-29	0.361774	0.835	0.663	1.17e-24	3	Nfat5
3.63e-48	0.358253	0.315	0.104	7.71e-44	3	Rgs17
4.25e-44	0.358209	0.396	0.167	9.02e-40	3	Coq8b
2.57e-45	0.357536	0.505	0.235	5.46e-41	3	Ntf3
2.25e-42	0.357112	0.524	0.264	4.77e-38	3	Mafk
3.67e-20	0.356024	0.945	0.813	7.78e-16	3	Lmna
1.05e-35	0.355598	0.605	0.334	2.22e-31	3	Myl9
1.53e-38	0.354563	0.484	0.234	3.25e-34	3	Stbd1
2e-19	0.353467	0.381	0.231	4.25e-15	3	Iqsec2
6.36e-23	0.351651	0.624	0.415	1.35e-18	3	Prkce
3.04e-35	0.350532	0.702	0.423	6.44e-31	3	Gabra3
1.57e-24	0.349385	0.793	0.623	3.34e-20	3	Rapgef6
5.42e-27	0.349121	0.807	0.632	1.15e-22	3	Chd4
4.14e-26	0.34734	0.743	0.558	8.78e-22	3	Nasp
2.68e-29	0.347293	0.602	0.382	5.69e-25	3	4931406P16Rik
4.49e-20	0.347092	0.945	0.796	9.52e-16	3	Dlc1
2.73e-32	0.346457	0.817	0.571	5.8e-28	3	Ndrg2
4.24e-29	0.345234	0.895	0.768	9e-25	3	Ddx3x
1.77e-34	0.344014	0.301	0.117	3.75e-30	3	Robo2
1.32e-24	0.34378	0.487	0.292	2.81e-20	3	Rhou
3.78e-35	0.342254	0.669	0.428	8.01e-31	3	Cpeb4
1.98e-47	0.341908	0.373	0.145	4.19e-43	3	Gcc1
7.8e-25	0.341672	0.838	0.691	1.66e-20	3	2410006H16Rik
5.22e-21	0.341274	0.769	0.607	1.11e-16	3	Nktr
1.18e-29	0.341204	0.438	0.238	2.51e-25	3	Slf2
1.09e-22	0.340829	0.924	0.82	2.31e-18	3	Snhg8
4.23e-22	0.340095	0.713	0.535	8.98e-18	3	Ubr5
6.04e-36	0.339989	0.46	0.234	1.28e-31	3	Relb
5.58e-55	0.339755	0.335	0.107	1.18e-50	3	Tbx20
1.08e-19	0.338219	0.54	0.376	2.28e-15	3	Dennd2a
1.48e-23	0.337955	0.697	0.521	3.14e-19	3	Med13
1.91e-28	0.337474	0.54	0.33	4.05e-24	3	Pja1
5.11e-28	0.33746	0.443	0.246	1.08e-23	3	Slc7a6
7.02e-48	0.33659	0.345	0.124	1.49e-43	3	Cx3cl1
2.97e-45	0.336329	0.502	0.223	6.3e-41	3	Hmgcs2
7.64e-11	0.335924	0.491	0.368	1.62e-06	3	Pkia
1.41e-85	0.335138	0.292	0.058	2.98e-81	3	Jph2
1.71e-22	0.334976	0.626	0.437	3.62e-18	3	Eif1a
4.94e-27	0.334849	0.917	0.762	1.05e-22	3	Atf4
4.55e-22	0.334406	0.936	0.832	9.65e-18	3	Csnk1a1
2.52e-27	0.333488	0.897	0.687	5.34e-23	3	Cpxm1
7.88e-25	0.332884	0.571	0.379	1.67e-20	3	Gtf2e2
6.85e-36	0.332647	0.452	0.224	1.45e-31	3	Ier5l
9.55e-30	0.332301	0.966	0.869	2.03e-25	3	Hsp90aa1
1.57e-18	0.331939	0.858	0.727	3.34e-14	3	Atp2a2
2.06e-16	0.330897	0.437	0.292	4.36e-12	3	Odc1
6.32e-24	0.330488	0.627	0.42	1.34e-19	3	Dcun1d3
1.12e-26	0.330135	0.651	0.438	2.38e-22	3	Ankhd1
4.8e-86	0.329702	0.343	0.075	1.02e-81	3	Rab20
3.96e-23	0.329627	0.817	0.644	8.39e-19	3	2011-09-01
2.48e-18	0.328602	0.716	0.551	5.27e-14	3	Arhgap10
7.89e-13	0.328598	0.618	0.48	1.67e-08	3	Mndal
4.45e-38	0.326706	0.998	0.988	9.43e-34	3	H3f3b
4.3e-24	0.325703	0.997	0.882	9.13e-20	3	Bicc1
1.02e-47	0.32492	0.385	0.148	2.15e-43	3	Arvcf
2.64e-26	0.324143	0.899	0.737	5.59e-22	3	Ryk
1.08e-27	0.322867	0.967	0.88	2.29e-23	3	Oat
4.16e-35	0.32197	0.652	0.378	8.82e-31	3	Tpm2
7.69e-24	0.321414	0.437	0.244	1.63e-19	3	Kalrn
3.51e-70	0.320511	0.256	0.053	7.44e-66	3	Snhg15
2.23e-28	0.320372	0.473	0.268	4.74e-24	3	Ptpn2
3.87e-32	0.319236	0.529	0.295	8.22e-28	3	Gata4
5.5e-46	0.319226	0.44	0.19	1.17e-41	3	Erf
1.63e-38	0.3192	0.997	0.984	3.45e-34	3	Ifitm3
3.95e-21	0.318633	0.373	0.204	8.37e-17	3	Glis3
7.94e-28	0.318427	0.661	0.415	1.68e-23	3	Mdk
7.56e-17	0.318144	0.599	0.442	1.6e-12	3	Tubb6
7.78e-21	0.318037	0.997	0.963	1.65e-16	3	Arf4
3.96e-57	0.318003	0.332	0.103	8.4e-53	3	Tifa
2.1e-49	0.318	0.335	0.115	4.46e-45	3	Adap2
3.04e-42	0.317433	0.323	0.122	6.45e-38	3	Mob3c
1.18e-22	0.316885	0.886	0.769	2.51e-18	3	Ankrd11
1.21e-33	0.316071	0.593	0.332	2.57e-29	3	Enpp5
1.77e-08	0.315072	0.555	0.442	0.000375971	3	Wwox
1.51e-43	0.314371	0.51	0.236	3.21e-39	3	Cmbl
6.16e-25	0.313799	0.941	0.863	1.31e-20	3	Aplp2
1.61e-21	0.313568	0.994	0.857	3.42e-17	3	Col14a1
1.63e-63	0.31347	0.315	0.085	3.45e-59	3	Ablim2
2.35e-43	0.313199	0.32	0.117	4.98e-39	3	Cnksr3
3.75e-24	0.312985	0.624	0.422	7.95e-20	3	Zfas1
3.63e-21	0.312661	0.326	0.166	7.7e-17	3	Chsy3
5.15e-28	0.311388	0.735	0.493	1.09e-23	3	Lbh
4.19e-27	0.310006	1	0.916	8.88e-23	3	Igfbp4
2.02e-55	0.30934	0.284	0.078	4.28e-51	3	Kcnj8
4.64e-21	0.309008	0.641	0.457	9.83e-17	3	Rlim
5.36e-17	0.308518	0.855	0.687	1.14e-12	3	Setbp1
9.55e-24	0.307628	0.978	0.84	2.02e-19	3	Tshz2
3.75e-19	0.307064	0.791	0.667	7.95e-15	3	Actn4
1.52e-14	0.306865	0.622	0.467	3.21e-10	3	Emd
1.79e-22	0.306842	0.906	0.815	3.8e-18	3	Fus
2.06e-30	0.306692	0.367	0.167	4.37e-26	3	Vwc2
1.21e-28	0.306094	0.457	0.25	2.58e-24	3	Zbtb11
3.52e-15	0.305895	0.997	0.972	7.47e-11	3	Hspa5
9.48e-33	0.305826	0.488	0.263	2.01e-28	3	Snta1
1.9e-19	0.305777	0.727	0.546	4.03e-15	3	Bmyc
6.99e-27	0.304992	0.604	0.389	1.48e-22	3	Socs5
4.26e-21	0.304662	0.312	0.162	9.03e-17	3	Igf2bp2
4.27e-22	0.304431	0.774	0.594	9.07e-18	3	Snhg1
1.78e-13	0.303976	0.747	0.614	3.78e-09	3	Bclaf1
2.02e-23	0.302273	0.335	0.176	4.29e-19	3	Fem1b
3.51e-12	0.302191	0.563	0.412	7.44e-08	3	Zhx2
5.97e-21	0.302148	0.434	0.257	1.27e-16	3	Gse1
1.96e-37	0.301655	1	0.983	4.16e-33	3	H2-D1
8.05e-14	0.301106	0.769	0.614	1.71e-09	3	Pcdh7
9.67e-48	0.300696	0.349	0.122	2.05e-43	3	Egflam
3.46e-27	0.299719	0.384	0.199	7.34e-23	3	Cdr2l
1.42e-14	0.29883	0.629	0.481	3.01e-10	3	Bbx
5.91e-33	0.296964	0.44	0.217	1.25e-28	3	Nrxn2
2.34e-26	0.296755	0.997	0.962	4.96e-22	3	mt-Nd1
1.25e-12	0.296602	0.658	0.523	2.66e-08	3	Spry1
2.45e-15	0.295369	0.613	0.463	5.21e-11	3	Daam1
1.23e-30	0.295298	0.594	0.347	2.61e-26	3	Flt3l
1e-43	0.294241	0.367	0.146	2.12e-39	3	Slc25a25
9.34e-17	0.294052	0.708	0.555	1.98e-12	3	Wac
5.89e-22	0.293027	0.479	0.3	1.25e-17	3	Nolc1
2.57e-29	0.292506	0.371	0.17	5.45e-25	3	Cyp2e1
7.92e-22	0.290126	0.629	0.444	1.68e-17	3	Pxk
3.03e-21	0.289715	0.683	0.491	6.43e-17	3	Atp2b4
2.19e-17	0.289136	0.761	0.597	4.64e-13	3	Emp2
9.1e-24	0.288999	0.63	0.418	1.93e-19	3	Pcf11
1.51e-28	0.28877	0.357	0.173	3.21e-24	3	Spaca6
4.4e-25	0.286554	0.513	0.312	9.34e-21	3	Gnl3
1.35e-20	0.286275	0.871	0.719	2.87e-16	3	Irf2bp2
4.99e-19	0.285004	0.995	0.959	1.06e-14	3	Hspa8
1.49e-27	0.284861	0.516	0.299	3.16e-23	3	Slc9a3r2
3.77e-21	0.284723	0.41	0.24	8e-17	3	Slc7a6os
2.2e-18	0.284246	0.794	0.613	4.66e-14	3	Vegfc
2.11e-21	0.283565	0.855	0.698	4.48e-17	3	Mprip
1.53e-28	0.283561	0.359	0.169	3.25e-24	3	Nat8f3
5.6e-25	0.283516	0.309	0.148	1.19e-20	3	Tmem120a
1.34e-15	0.283252	0.527	0.377	2.83e-11	3	Brwd1
6.78e-24	0.282964	0.527	0.326	1.44e-19	3	Myd88
7.73e-24	0.282711	0.443	0.252	1.64e-19	3	Carmil1
1.07e-20	0.282252	0.905	0.753	2.28e-16	3	Fermt2
1.29e-46	0.280888	0.343	0.125	2.74e-42	3	Arid5a
1.37e-21	0.280539	0.591	0.398	2.91e-17	3	Ston1
7.16e-37	0.280336	0.738	0.444	1.52e-32	3	Trf
1.51e-13	0.279891	0.523	0.385	3.2e-09	3	Yap1
1.37e-22	0.279643	0.307	0.152	2.9e-18	3	Kitl
1.67e-18	0.277979	0.468	0.306	3.53e-14	3	Isy1
7.62e-17	0.277727	0.688	0.51	1.62e-12	3	Prex2
3.95e-22	0.27678	0.602	0.404	8.37e-18	3	Ksr1
5.08e-14	0.276377	0.81	0.681	1.08e-09	3	Frmd6
3.1e-32	0.275808	0.666	0.363	6.58e-28	3	Vit
8.46e-16	0.27574	0.883	0.767	1.79e-11	3	Rock2
4.65e-33	0.274813	0.406	0.19	9.86e-29	3	Tst
3.24e-15	0.274465	0.559	0.4	6.87e-11	3	Atxn7
2.31e-45	0.274386	0.314	0.109	4.91e-41	3	Ninl
1.03e-22	0.274212	0.992	0.889	2.2e-18	3	Il11ra1
1.51e-12	0.273772	0.612	0.452	3.19e-08	3	Plcl1
3.71e-29	0.273196	0.502	0.289	7.87e-25	3	Ppp1r18
2.05e-22	0.271254	0.541	0.352	4.34e-18	3	Zfp703
7.81e-42	0.270692	0.535	0.246	1.66e-37	3	Hand2
3.79e-24	0.270304	0.866	0.737	8.04e-20	3	Spag9
5.44e-20	0.270296	0.406	0.237	1.15e-15	3	Rasl11b
1.93e-24	0.270237	0.566	0.352	4.09e-20	3	Laptm4b
4.64e-25	0.270079	0.548	0.344	9.84e-21	3	Amd1
3.18e-26	0.269699	0.92	0.788	6.76e-22	3	Ifnar2
1.74e-16	0.269421	0.796	0.62	3.68e-12	3	Armh4
1.1e-33	0.269408	0.449	0.218	2.33e-29	3	Hspb2
1.71e-24	0.268197	0.807	0.602	3.62e-20	3	Eng
2.09e-19	0.267829	0.456	0.288	4.43e-15	3	Layn
1.97e-19	0.267714	0.615	0.432	4.17e-15	3	H6pd
1.34e-14	0.267512	0.835	0.71	2.84e-10	3	Bmpr2
4.13e-30	0.266945	0.431	0.22	8.77e-26	3	Piezo1
2.77e-25	0.266434	0.613	0.382	5.87e-21	3	Plekha6
2.79e-19	0.266191	0.538	0.353	5.92e-15	3	Chka
4.81e-14	0.266094	0.674	0.516	1.02e-09	3	Impdh2
1.03e-12	0.266003	0.755	0.635	2.19e-08	3	Pdlim5
7.78e-28	0.265013	0.317	0.143	1.65e-23	3	Daam2
6.34e-11	0.264972	0.371	0.256	1.34e-06	3	Mast2
5.71e-31	0.264379	0.438	0.224	1.21e-26	3	Pear1
9.14e-13	0.263283	0.594	0.44	1.94e-08	3	Eif4e
1.07e-17	0.26273	0.46	0.291	2.26e-13	3	Ubtd2
2.23e-17	0.262502	0.919	0.828	4.74e-13	3	Hnrnph1
1.32e-10	0.262393	0.758	0.633	2.81e-06	3	Cyth3
1.38e-28	0.26239	0.381	0.187	2.92e-24	3	Mamld1
1.69e-27	0.262157	0.385	0.197	3.58e-23	3	Mthfr
3.93e-32	0.261962	0.551	0.29	8.34e-28	3	Ildr2
3.65e-27	0.261935	0.424	0.229	7.75e-23	3	Mrps6
1.83e-32	0.261404	0.309	0.128	3.87e-28	3	Sdk2
1.95e-35	0.26067	0.324	0.131	4.14e-31	3	Sowahc
8.67e-22	0.260308	0.345	0.182	1.84e-17	3	Usp53
3.78e-11	0.25993	0.54	0.39	8.02e-07	3	Cacna1c
5.93e-12	0.259224	0.554	0.431	1.26e-07	3	Jdp2
3.31e-21	0.259037	0.513	0.327	7.01e-17	3	Mknk2
1.12e-17	0.258227	0.505	0.333	2.37e-13	3	Rnf19a
5.88e-20	0.257927	0.256	0.125	1.25e-15	3	Tcim
1.05e-16	0.257607	0.897	0.782	2.23e-12	3	Lpp
4.88e-24	0.256602	0.449	0.262	1.03e-19	3	Nop14
2.24e-11	0.256268	0.64	0.501	4.74e-07	3	Rnd3
5.8e-13	0.256253	0.796	0.669	1.23e-08	3	Baz2b
1.47e-08	0.256087	0.613	0.49	0.000310774	3	Ugdh
1.14e-24	0.255775	0.413	0.225	2.41e-20	3	Bcor
2.27e-17	0.255464	0.694	0.514	4.82e-13	3	Map4
4e-16	0.255348	0.637	0.486	8.48e-12	3	Vcl
1.59e-28	0.255322	0.256	0.104	3.38e-24	3	Nol10
1.22e-15	0.255016	0.738	0.571	2.59e-11	3	Ckap4
3.7e-23	0.254617	0.541	0.348	7.84e-19	3	Sde2
8.37e-22	0.25389	0.535	0.337	1.78e-17	3	Sned1
1.15e-29	0.253415	0.323	0.141	2.45e-25	3	Prdm6
3.3e-12	0.253319	0.888	0.766	7e-08	3	Svep1
1.24e-18	0.25293	0.438	0.27	2.63e-14	3	Tuba1c
5.61e-11	0.252275	0.443	0.311	1.19e-06	3	Opcml
2.09e-49	0.251026	0.261	0.075	4.43e-45	3	Nectin2
4.07e-20	0.250882	0.261	0.126	8.64e-16	3	Ppp1r3c
1.59e-30	0.250198	0.306	0.132	3.37e-26	3	Lnx2
3.77e-17	0.25016	0.588	0.42	7.99e-13	3	Afap1
2.11e-24	0.250099	0.588	0.367	4.48e-20	3	Smim1
3e-10	-0.25045	0.365	0.464	6.37e-06	3	Selenon
8.83e-12	-0.250623	0.661	0.712	1.87e-07	3	Ssr1
3.13e-16	-0.250719	0.919	0.91	6.64e-12	3	Ndufa13
1.49e-10	-0.250825	0.465	0.544	3.16e-06	3	Pnpla8
0.000155687	-0.250937	0.863	0.867	1	3	Sdcbp
1.21e-14	-0.25099	0.899	0.896	2.56e-10	3	Cox7a2
1.55e-12	-0.251523	0.97	0.899	3.29e-08	3	Nfix
5.82e-13	-0.251786	0.53	0.615	1.23e-08	3	Commd1
5.75e-09	-0.252004	0.446	0.533	0.000121975	3	Cpd
6.61e-23	-0.252129	0.992	0.966	1.4e-18	3	Rpl35
1.61e-10	-0.252203	0.805	0.819	3.43e-06	3	Capza2
7.82e-13	-0.252634	0.164	0.296	1.66e-08	3	Fgf7
1.71e-07	-0.252969	0.441	0.505	0.00362647	3	Kat2b
2.24e-12	-0.253371	0.382	0.495	4.75e-08	3	Palm
9.45e-12	-0.253447	0.691	0.731	2.01e-07	3	Nop10
4.34e-13	-0.253735	0.14	0.267	9.2e-09	3	Pdlim1
0.00198204	-0.253769	0.924	0.904	1	3	Arpc2
1.33e-08	-0.254003	0.362	0.442	0.000283168	3	Ubald2
0.00978795	-0.254285	0.513	0.522	1	3	Zyx
3.28e-14	-0.254558	0.245	0.375	6.96e-10	3	Tmem107
2.12e-13	-0.254906	0.916	0.893	4.5e-09	3	Tmed9
6.45e-12	-0.254982	0.793	0.81	1.37e-07	3	Cnpy2
7.11e-15	-0.255243	0.941	0.944	1.51e-10	3	Elob
1.86e-09	-0.255283	0.638	0.698	3.95e-05	3	Ralbp1
5.26e-12	-0.25534	0.688	0.74	1.12e-07	3	Atp5mpl
2.71e-11	-0.255663	0.783	0.807	5.74e-07	3	Psma7
3.94e-13	-0.256591	0.535	0.627	8.35e-09	3	Mrpl20
6.67e-05	-0.256744	0.434	0.486	1	3	Capza1
6.47e-05	-0.2573	0.51	0.548	1	3	Cox17
4e-10	-0.258203	0.281	0.38	8.49e-06	3	Fads1
1.44e-11	-0.258557	0.697	0.742	3.05e-07	3	Cops9
1.89e-12	-0.259095	0.318	0.437	4.01e-08	3	2510009E07Rik
1.27e-14	-0.25911	0.555	0.651	2.69e-10	3	BC031181
1.01e-13	-0.259183	0.633	0.692	2.14e-09	3	Ndufb8
4.51e-06	-0.259238	0.869	0.815	0.0956029	3	Col5a1
1.7e-09	-0.259719	0.346	0.433	3.61e-05	3	Klhl24
1.69e-07	-0.259782	0.749	0.733	0.00357739	3	Mrc2
5.18e-22	-0.259979	0.995	0.957	1.1e-17	3	Laptm4a
1.03e-15	-0.261003	0.126	0.268	2.19e-11	3	Fam20a
5.47e-12	-0.261108	0.744	0.783	1.16e-07	3	Glud1
2.15e-13	-0.261395	0.51	0.617	4.56e-09	3	Taf10
0.00841338	-0.261425	0.738	0.719	1	3	Ckb
1.8e-16	-0.262005	0.842	0.861	3.81e-12	3	Atp5f1
5.19e-11	-0.262053	0.768	0.78	1.1e-06	3	Gpx8
8.53e-09	-0.262252	0.997	0.913	0.00018097	3	Lum
0.00112693	-0.262265	0.44	0.469	1	3	Ptprm
1.39e-14	-0.26265	0.771	0.808	2.96e-10	3	Tmem258
2.58e-12	-0.262997	0.546	0.616	5.48e-08	3	Tmem159
0.0484344	-0.263058	0.287	0.305	1	3	Slit2
1.59e-09	-0.263087	0.162	0.261	3.37e-05	3	Ehd4
1.29e-12	-0.263296	0.363	0.482	2.74e-08	3	Sec14l1
4.28e-11	-0.263439	0.961	0.953	9.08e-07	3	Gng5
4.55e-16	-0.263549	0.888	0.905	9.66e-12	3	Ost4
3.71e-23	-0.263933	0.983	0.966	7.86e-19	3	Cox4i1
7.95e-05	-0.263936	0.838	0.817	1	3	Lars2
1.73e-10	-0.264094	0.379	0.466	3.66e-06	3	Kif2a
2.13e-14	-0.264149	0.925	0.893	4.52e-10	3	Krtcap2
4.02e-05	-0.264209	0.402	0.466	0.85248	3	Pcsk5
1.27e-07	-0.264596	0.362	0.439	0.0026982	3	Stat5b
3.54e-13	-0.26474	0.237	0.365	7.51e-09	3	Hsd3b7
3.61e-13	-0.264956	0.218	0.345	7.65e-09	3	Vldlr
1.88e-12	-0.266144	0.724	0.762	3.98e-08	3	Gabarapl2
3.12e-12	-0.266485	0.657	0.7	6.61e-08	3	Tecr
0.00606515	-0.266838	0.292	0.323	1	3	Kdm7a
6.34e-15	-0.267144	0.736	0.773	1.34e-10	3	Txndc17
4.94e-13	-0.267422	0.955	0.922	1.05e-08	3	Pdia6
2.04e-11	-0.268251	0.421	0.529	4.33e-07	3	Vamp4
3.66e-16	-0.268332	0.144	0.288	7.75e-12	3	Chrd
4.95e-16	-0.26899	0.29	0.438	1.05e-11	3	Anxa4
0.023784	-0.269242	0.911	0.819	1	3	Col4a1
9.87e-07	-0.269372	0.509	0.556	0.0209424	3	Phactr2
6.23e-10	-0.269639	0.591	0.654	1.32e-05	3	Pea15a
5.66e-08	-0.271489	0.493	0.537	0.00120071	3	Creb3l2
1.56e-06	-0.2716	0.616	0.624	0.0330419	3	Loxl2
1.64e-13	-0.272014	0.715	0.763	3.49e-09	3	Lman1
9.62e-16	-0.272427	0.758	0.8	2.04e-11	3	Pomp
5.19e-13	-0.272511	0.451	0.55	1.1e-08	3	Mettl9
8.63e-13	-0.272518	0.479	0.602	1.83e-08	3	Pnisr
6.48e-14	-0.272703	0.746	0.767	1.37e-09	3	9530068E07Rik
2.4e-12	-0.27333	0.696	0.746	5.08e-08	3	Cox5a
1.03e-31	-0.273641	0.998	0.991	2.18e-27	3	Rpl37a
2.77e-11	-0.273885	0.398	0.49	5.88e-07	3	Insig2
1.69e-15	-0.274028	0.816	0.84	3.6e-11	3	Srp14
5.95e-15	-0.274034	0.493	0.608	1.26e-10	3	Bloc1s1
1.1e-19	-0.274386	0.998	0.982	2.33e-15	3	Rps11
5.13e-07	-0.274394	0.832	0.823	0.0108821	3	Rab7
5.94e-12	-0.27475	0.68	0.72	1.26e-07	3	Uqcrq
9.61e-11	-0.274936	0.446	0.538	2.04e-06	3	Ctsa
8.4e-14	-0.275159	0.917	0.864	1.78e-09	3	Calu
2.53e-05	-0.275387	0.477	0.526	0.53718	3	Psd3
7.92e-15	-0.276151	0.524	0.64	1.68e-10	3	Nol7
3.74e-11	-0.276171	0.493	0.575	7.93e-07	3	Mtpn
1.35e-07	-0.276222	0.707	0.736	0.00287141	3	Lnpep
5.24e-14	-0.276925	0.605	0.685	1.11e-09	3	Mcrip1
0.000256488	-0.277266	0.666	0.66	1	3	C1qtnf7
3.12e-15	-0.277708	0.15	0.288	6.63e-11	3	Zfp385a
7.53e-14	-0.277872	0.207	0.339	1.6e-09	3	Pcdh18
1.37e-05	-0.278376	0.988	0.879	0.291123	3	Pcolce
1.35e-21	-0.27883	0.967	0.942	2.86e-17	3	Tmem59
1.27e-11	-0.27889	0.793	0.815	2.7e-07	3	Ndufb1-ps
1.05e-12	-0.279922	0.624	0.695	2.23e-08	3	Rwdd1
7.06e-16	-0.280044	0.193	0.335	1.5e-11	3	Ssc5d
3.52e-19	-0.280119	0.998	0.913	7.46e-15	3	Serpinh1
6.67e-17	-0.280862	0.747	0.796	1.41e-12	3	Rtraf
2.83e-12	-0.281331	0.529	0.605	6.01e-08	3	Bcl7c
3.88e-08	-0.281403	0.165	0.254	0.000822655	3	Ldlrad3
1.87e-11	-0.28166	0.189	0.306	3.96e-07	3	Arhgap18
4.33e-10	-0.281999	0.335	0.426	9.19e-06	3	Adcy7
0.0104024	-0.282126	0.554	0.467	1	3	Rab8b
1.03e-14	-0.282294	0.705	0.753	2.19e-10	3	Psenen
4.14e-09	-0.282401	0.278	0.381	8.79e-05	3	Mcu
3.04e-22	-0.283028	0.988	0.977	6.46e-18	3	Cox8a
7.36e-06	-0.283258	0.668	0.668	0.156096	3	Ramp2
1.38e-06	-0.283275	0.42	0.482	0.0292344	3	Zfp521
1.43e-17	-0.283945	0.939	0.946	3.02e-13	3	Ctsz
7.5e-16	-0.284516	0.78	0.809	1.59e-11	3	Atp5g1
1.21e-14	-0.284815	0.832	0.85	2.57e-10	3	Smdt1
1.46e-08	-0.285441	0.549	0.59	0.000310608	3	Ubl3
7.45e-11	-0.285965	0.487	0.569	1.58e-06	3	Supt4a
3.07e-16	-0.286469	0.782	0.832	6.52e-12	3	Cox7b
0.00299775	-0.286536	0.309	0.34	1	3	Unc93b1
1.8e-14	-0.286726	0.619	0.697	3.81e-10	3	Cetn3
0.044331	-0.287148	0.708	0.68	1	3	Adamts5
7.76e-12	-0.287156	0.493	0.575	1.65e-07	3	2008-09-01
1.79e-17	-0.287889	0.278	0.43	3.8e-13	3	Spcs3
3.97e-27	-0.287898	0.991	0.977	8.41e-23	3	Rhoa
4.99e-12	-0.28808	0.381	0.488	1.06e-07	3	Mob1a
1.75e-16	-0.288523	0.828	0.849	3.7e-12	3	Rac1
1.1e-09	-0.288726	0.574	0.637	2.34e-05	3	Cdk8
8.78e-20	-0.289037	0.847	0.857	1.86e-15	3	Rps27l
1.35e-12	-0.289118	0.917	0.897	2.86e-08	3	Tspo
0.0173981	-0.289264	0.334	0.355	1	3	Slc9a9
2.69e-13	-0.289266	0.803	0.833	5.7e-09	3	Ypel3
2.17e-08	-0.28945	0.7	0.756	0.000460366	3	Txnip
3.85e-23	-0.289718	0.073	0.253	8.18e-19	3	Wt1
3.7e-05	-0.289953	0.427	0.461	0.785479	3	Tmem64
6.33e-08	-0.290397	0.98	0.973	0.00134295	3	Txn1
3.97e-13	-0.291232	0.287	0.415	8.42e-09	3	Mxi1
3.89e-05	-0.293772	0.234	0.291	0.824147	3	Lrrfip1
2.41e-06	-0.293908	0.543	0.594	0.0511252	3	Rabgap1l
8.26e-20	-0.293923	0.908	0.912	1.75e-15	3	Tmem50a
5.83e-16	-0.294331	0.591	0.681	1.24e-11	3	Psmd8
8.03e-17	-0.295709	0.877	0.88	1.7e-12	3	Tm9sf3
2.86e-14	-0.296833	0.331	0.464	6.07e-10	3	Dock7
6.37e-15	-0.297043	0.495	0.592	1.35e-10	3	Tusc3
1.51e-08	-0.297246	0.535	0.563	0.000319796	3	Pkd1
1.56e-10	-0.297464	0.931	0.912	3.31e-06	3	Mbnl1
8.15e-10	-0.298823	0.367	0.459	1.73e-05	3	Hpcal1
0.000120296	-0.298909	0.495	0.531	1	3	Enpp2
0.000778385	-0.30001	0.532	0.559	1	3	Ssh2
2.85e-14	-0.300311	0.229	0.368	6.05e-10	3	Glipr2
5.69e-15	-0.301706	0.46	0.571	1.21e-10	3	Nek7
9.94e-20	-0.302928	0.793	0.829	2.11e-15	3	Sri
1.11e-06	-0.303116	0.441	0.494	0.023499	3	Hlf
6.44e-12	-0.303205	0.629	0.7	1.37e-07	3	Ccpg1
0.0445835	-0.30325	0.388	0.327	1	3	Samhd1
2.54e-16	-0.305306	0.724	0.768	5.4e-12	3	Srp9
0.00417026	-0.305428	0.278	0.207	1	3	Retreg1
1.46e-20	-0.305606	0.833	0.852	3.09e-16	3	Gdi2
1.09e-06	-0.305949	1	0.911	0.0230451	3	Col1a2
0.000868784	-0.305951	0.337	0.371	1	3	Hecw2
1.49e-06	-0.306427	0.713	0.739	0.0316094	3	Wipf1
8.32e-17	-0.306834	0.2	0.345	1.76e-12	3	Ank
1.97e-05	-0.306892	0.649	0.659	0.417791	3	Ccnd3
2.56e-10	-0.306935	0.66	0.691	5.43e-06	3	Twsg1
9.89e-18	-0.30695	0.591	0.68	2.1e-13	3	Mrps24
3.07e-13	-0.306987	0.733	0.776	6.51e-09	3	Ugp2
1.95e-14	-0.307359	0.637	0.709	4.13e-10	3	Rnf130
7.02e-10	-0.307505	0.429	0.516	1.49e-05	3	Arl4a
2.98e-08	-0.308576	0.231	0.334	0.0006332	3	Agmo
8.41e-20	-0.310242	0.721	0.781	1.78e-15	3	Ndufb10
1.13e-18	-0.31108	0.839	0.871	2.4e-14	3	Reep5
4.82e-17	-0.312531	0.345	0.506	1.02e-12	3	Pdpn
1.71e-19	-0.313116	0.888	0.885	3.63e-15	3	Smim14
1.36e-11	-0.313478	0.388	0.491	2.9e-07	3	Fam32a
9.95e-10	-0.313746	0.641	0.682	2.11e-05	3	Gm2a
7.96e-09	-0.315086	0.413	0.494	0.000168865	3	Tm4sf1
4.78e-20	-0.315312	0.777	0.821	1.01e-15	3	Rer1
1.41e-10	-0.31589	0.741	0.744	2.98e-06	3	Pkd2
2.43e-10	-0.316032	0.211	0.323	5.16e-06	3	Ifi204
1.85e-14	-0.316351	0.328	0.45	3.92e-10	3	Arap1
2.72e-22	-0.317255	0.878	0.888	5.78e-18	3	Atp5j2
2.77e-21	-0.31752	0.917	0.924	5.88e-17	3	Tmed10
2.46e-18	-0.318017	0.622	0.718	5.22e-14	3	Ier3ip1
1.6e-11	-0.318568	0.769	0.755	3.4e-07	3	Ppic
8.74e-14	-0.31986	0.716	0.743	1.85e-09	3	Ndn
1.83e-16	-0.320143	0.878	0.875	3.88e-12	3	Sh3glb1
8.1e-13	-0.320632	0.746	0.777	1.72e-08	3	Selenos
0.000122516	-0.321161	0.265	0.314	1	3	Gpsm3
1.51e-12	-0.321451	0.3	0.423	3.2e-08	3	Ap1s2
9.41e-20	-0.321561	0.949	0.946	2e-15	3	Emp3
4.67e-25	-0.321694	0.075	0.255	9.91e-21	3	Scara3
7.03e-18	-0.32272	0.749	0.789	1.49e-13	3	Tram1
7.99e-19	-0.323078	0.599	0.716	1.69e-14	3	Stt3a
1.44e-13	-0.323242	0.36	0.478	3.06e-09	3	Stk38
7.21e-21	-0.323663	0.78	0.837	1.53e-16	3	Scp2
8.79e-18	-0.324643	0.445	0.56	1.86e-13	3	Cnih1
5.34e-16	-0.325033	0.591	0.671	1.13e-11	3	1810058I24Rik
8.7e-20	-0.326205	0.775	0.841	1.85e-15	3	D8Ertd738e
9.4e-14	-0.32655	0.743	0.784	1.99e-09	3	Capzb
3.38e-24	-0.327993	0.15	0.332	7.18e-20	3	Mturn
4.22e-16	-0.329043	0.814	0.821	8.95e-12	3	Ybx3
2.27e-06	-0.330604	0.927	0.837	0.0482323	3	Emp1
3.3e-17	-0.331021	0.339	0.487	7e-13	3	Igsf8
2.75e-10	-0.332154	0.95	0.912	5.83e-06	3	Anxa2
5.12e-19	-0.332788	0.892	0.898	1.09e-14	3	Clic1
2.6e-22	-0.333625	0.68	0.759	5.51e-18	3	Atp5o
2.11e-15	-0.333836	0.505	0.608	4.48e-11	3	Arl5a
3.49e-17	-0.334503	0.457	0.61	7.41e-13	3	Plat
9.33e-10	-0.334604	0.379	0.467	1.98e-05	3	Nadk
5.59e-17	-0.335174	0.125	0.273	1.19e-12	3	Map1b
3.56e-18	-0.335441	0.602	0.702	7.56e-14	3	Dnajb11
3.48e-07	-0.335779	0.278	0.357	0.007381	3	Plce1
1.82e-20	-0.336331	0.699	0.77	3.86e-16	3	Arl6ip5
4.39e-12	-0.336854	0.725	0.748	9.32e-08	3	Golim4
7.73e-16	-0.336941	0.276	0.418	1.64e-11	3	Vamp8
9.74e-26	-0.337189	0.92	0.921	2.07e-21	3	Arf5
1.26e-19	-0.338848	0.825	0.864	2.67e-15	3	Atp6v1g1
8.46e-08	-0.34041	0.501	0.558	0.0017956	3	Klf3
3.09e-21	-0.340605	0.842	0.89	6.56e-17	3	Atp6v0e
2.17e-12	-0.341029	0.164	0.288	4.6e-08	3	Prkd1
1.93e-14	-0.341355	0.507	0.589	4.08e-10	3	Bmp1
1.72e-05	-0.341986	0.934	0.855	0.36581	3	Lama2
1.01e-16	-0.342187	1	0.978	2.14e-12	3	Gsn
8.63e-22	-0.342328	0.622	0.723	1.83e-17	3	Tmem167
2.23e-07	-0.342368	0.395	0.464	0.00473285	3	Adipor1
4.46e-23	-0.342449	0.794	0.841	9.46e-19	3	Akr1a1
8.54e-30	-0.343925	0.988	0.942	1.81e-25	3	Nme2
6.93e-20	-0.345312	0.25	0.423	1.47e-15	3	P4ha2
6.15e-12	-0.345715	0.393	0.506	1.3e-07	3	Dclk1
1.62e-18	-0.346134	1	0.993	3.44e-14	3	H3f3a
5.17e-27	-0.34753	0.922	0.926	1.1e-22	3	Gnb2
1.89e-19	-0.347856	0.725	0.776	4.02e-15	3	Arhgdia
1.01e-35	-0.34859	0.988	0.958	2.14e-31	3	Ybx1
7.7e-25	-0.349315	0.856	0.888	1.63e-20	3	Tomm7
0.00257418	-0.349618	0.229	0.266	1	3	Efhd2
1.4e-23	-0.3512	0.774	0.839	2.96e-19	3	Dynlrb1
5.61e-05	-0.351594	0.822	0.814	1	3	Camk1d
6.15e-22	-0.351613	0.911	0.899	1.31e-17	3	Dstn
1.23e-10	-0.352063	0.156	0.264	2.61e-06	3	Zfp608
2.52e-27	-0.354404	0.991	0.938	5.35e-23	3	Anxa5
4.83e-23	-0.355719	0.708	0.784	1.02e-18	3	Mpc1
0.00543494	-0.356159	1	0.906	1	3	Col1a1
3.32e-21	-0.356252	0.368	0.519	7.05e-17	3	Idh1
1.01e-28	-0.35696	0.93	0.924	2.14e-24	3	Tmed2
4.31e-34	-0.35822	0.977	0.968	9.15e-30	3	Atp5e
7.08e-12	-0.358345	0.32	0.427	1.5e-07	3	Snx24
1.27e-06	-0.358484	0.565	0.586	0.0269564	3	Cdon
2.33e-19	-0.359487	0.504	0.631	4.94e-15	3	Fyn
7.89e-07	-0.361995	0.554	0.583	0.016733	3	Kras
8.86e-17	-0.364595	0.417	0.54	1.88e-12	3	Il17d
1.41e-14	-0.364942	0.607	0.691	3e-10	3	Actr2
6.37e-17	-0.365596	0.543	0.642	1.35e-12	3	Arpc4
5.03e-16	-0.365815	0.385	0.516	1.07e-11	3	Plscr4
5.49e-07	-0.365905	0.346	0.415	0.0116504	3	Il33
1.28e-07	-0.366549	0.206	0.288	0.00270632	3	Plin2
3.78e-16	-0.366868	0.443	0.556	8.02e-12	3	Cyb5r3
0.000165947	-0.367431	0.279	0.329	1	3	Ninj1
1.75e-10	-0.368771	0.544	0.603	3.72e-06	3	Cap1
1.58e-25	-0.370889	0.353	0.524	3.36e-21	3	Ufm1
2.24e-11	-0.373176	0.646	0.691	4.75e-07	3	Snx18
9.97e-24	-0.373192	0.637	0.754	2.11e-19	3	Ppp1ca
1.63e-06	-0.375427	0.543	0.596	0.0345715	3	Arl15
0.00201449	-0.376478	0.321	0.358	1	3	Fbxl5
1.26e-17	-0.380355	0.835	0.854	2.67e-13	3	Ifngr1
0.000115121	-0.380508	0.273	0.329	1	3	Cotl1
1.35e-09	-0.380823	0.576	0.616	2.86e-05	3	Maged2
1.32e-16	-0.381494	0.919	0.925	2.8e-12	3	Ctsd
0.000562122	-0.382121	0.811	0.804	1	3	Prdx5
5.99e-12	-0.384582	0.493	0.578	1.27e-07	3	Prr13
6.35e-19	-0.384877	0.346	0.491	1.35e-14	3	Sdf2l1
4.76e-33	-0.384891	0.975	0.971	1.01e-28	3	Sem1
2.54e-08	-0.388427	0.443	0.535	0.000539394	3	Apbb1ip
1.12e-05	-0.388605	0.881	0.855	0.237075	3	Gpx1
9.98e-15	-0.38878	0.25	0.375	2.12e-10	3	Spock2
2.99e-10	-0.38878	0.387	0.502	6.35e-06	3	Bnc2
4.55e-18	-0.390011	0.719	0.733	9.65e-14	3	Ptgfrn
7.16e-06	-0.390873	0.559	0.582	0.151839	3	Ntrk2
5.05e-11	-0.391038	0.914	0.841	1.07e-06	3	Sdc2
0.00588997	-0.391088	0.856	0.758	1	3	Ackr3
5.56e-18	-0.392337	0.29	0.437	1.18e-13	3	Sc5d
1.25e-15	-0.394229	0.484	0.583	2.64e-11	3	Ppp1r14b
2.74e-12	-0.395771	0.983	0.983	5.8e-08	3	Actg1
6.73e-17	-0.397566	0.981	0.886	1.43e-12	3	Col6a2
4.17e-21	-0.397765	0.203	0.367	8.84e-17	3	Rgma
2.5e-18	-0.400477	0.198	0.362	5.31e-14	3	Ramp1
5.35e-11	-0.401168	0.721	0.722	1.13e-06	3	Prrx1
7.39e-10	-0.402091	0.273	0.379	1.57e-05	3	Prickle1
1.67e-06	-0.405862	0.799	0.768	0.0354713	3	Tcf7l2
7.4e-31	-0.411422	0.144	0.372	1.57e-26	3	Pdlim4
1.08e-22	-0.411804	0.942	0.882	2.29e-18	3	Serpinb6a
1.17e-27	-0.412503	0.193	0.4	2.47e-23	3	Tmod2
4.77e-11	-0.413175	0.206	0.317	1.01e-06	3	Sema3c
6.35e-26	-0.41401	0.457	0.615	1.35e-21	3	Uqcc2
3.39e-08	-0.414366	0.388	0.465	0.000719289	3	Col4a5
1.92e-27	-0.416992	0.392	0.565	4.08e-23	3	Cmpk1
6.64e-30	-0.417026	0.853	0.868	1.41e-25	3	Tmed3
4.53e-21	-0.418269	0.51	0.643	9.62e-17	3	Dazap2
5.11e-22	-0.419364	0.49	0.625	1.08e-17	3	Sh3d19
1.59e-21	-0.425619	0.431	0.571	3.37e-17	3	Lysmd2
8.15e-11	-0.425954	0.237	0.351	1.73e-06	3	Col12a1
3.55e-22	-0.42631	0.538	0.66	7.53e-18	3	Ablim1
6.86e-14	-0.42828	0.635	0.698	1.46e-09	3	Ostf1
8.1e-14	-0.42865	0.973	0.961	1.72e-09	3	Pfn1
2.23e-16	-0.428941	0.66	0.723	4.73e-12	3	Scd2
1.02e-15	-0.429973	0.476	0.568	2.17e-11	3	C1qtnf2
7.89e-33	-0.430556	0.942	0.923	1.67e-28	3	Cyb5a
6.68e-08	-0.431254	0.187	0.276	0.00141692	3	Dhx40
1.68e-28	-0.432449	0.941	0.946	3.57e-24	3	Calm1
6.94e-32	-0.43321	0.393	0.58	1.47e-27	3	Pon2
1.37e-09	-0.434726	0.766	0.779	2.91e-05	3	Zeb1
5.12e-27	-0.437335	0.63	0.737	1.09e-22	3	Dap
1.18e-18	-0.438418	0.2	0.364	2.5e-14	3	Mitf
8.55e-22	-0.439461	1	0.901	1.81e-17	3	Col6a1
5.68e-33	-0.442524	0.867	0.901	1.21e-28	3	Sec61b
1.87e-23	-0.442972	0.693	0.736	3.97e-19	3	Ddah2
2.93e-27	-0.446229	0.128	0.338	6.22e-23	3	Adgrd1
4.82e-41	-0.446487	0.871	0.908	1.02e-36	3	Ndufa4
1.47e-13	-0.446538	0.588	0.627	3.11e-09	3	Agap1
1.67e-35	-0.44682	0.892	0.936	3.54e-31	3	Myl12b
3.18e-12	-0.44828	0.435	0.531	6.74e-08	3	Ifi30
6.21e-40	-0.45333	0.766	0.848	1.32e-35	3	Ubl5
1.4e-18	-0.454236	0.732	0.772	2.97e-14	3	Man1a
7.99e-21	-0.455994	0.855	0.82	1.69e-16	3	Loxl1
8.6e-58	-0.456912	0.995	0.991	1.83e-53	3	Serf2
8.25e-22	-0.457534	0.128	0.298	1.75e-17	3	Ston2
0.000562449	-0.460308	0.693	0.677	1	3	Trps1
1.07e-20	-0.463139	0.485	0.582	2.26e-16	3	Amotl1
1.57e-17	-0.464556	0.172	0.332	3.33e-13	3	Ackr4
6.61e-34	-0.467278	0.972	0.956	1.4e-29	3	Ctsb
4.97e-15	-0.468788	1	0.998	1.06e-10	3	Actb
2.02e-24	-0.470817	0.593	0.695	4.28e-20	3	Psip1
1.05e-40	-0.471464	0.768	0.84	2.23e-36	3	Ostc
2.26e-05	-0.475445	0.769	0.738	0.47843	3	Gab2
2.34e-13	-0.475962	0.677	0.733	4.97e-09	3	Actr3
3.54e-13	-0.478352	0.353	0.456	7.5e-09	3	Gask1b
1.36e-17	-0.480192	0.215	0.365	2.88e-13	3	Anxa3
1.12e-29	-0.480895	0.097	0.306	2.38e-25	3	Lmo2
2.03e-28	-0.483801	0.967	0.904	4.31e-24	3	Tuba1a
1.18e-35	-0.487657	0.073	0.305	2.5e-31	3	Ntn4
1.39e-36	-0.488412	0.676	0.785	2.94e-32	3	Gng10
9.25e-21	-0.489881	0.669	0.734	1.96e-16	3	Msn
4.83e-07	-0.490562	0.782	0.723	0.0102387	3	Pdgfrl
2.59e-30	-0.49133	0.949	0.911	5.49e-26	3	Nupr1
0.000674547	-0.491435	0.256	0.311	1	3	Angptl7
6.28e-24	-0.49416	0.66	0.762	1.33e-19	3	Mrpl33
1.18e-32	-0.494804	0.786	0.838	2.51e-28	3	S100a13
3.7e-25	-0.496373	0.363	0.517	7.85e-21	3	Capg
3.9e-18	-0.496856	0.243	0.402	8.28e-14	3	Slc12a6
1.24e-20	-0.499004	0.239	0.397	2.62e-16	3	Sirpa
7.43e-32	-0.499289	0.094	0.308	1.58e-27	3	Ptgfr
2.2e-12	-0.500567	0.797	0.773	4.66e-08	3	Atf5
8.17e-11	-0.501551	0.582	0.645	1.73e-06	3	Cdk2ap2
1.53e-20	-0.502695	0.474	0.607	3.25e-16	3	Zfhx4
2.57e-06	-0.504282	0.569	0.603	0.054545	3	Atp2b1
6.45e-23	-0.506371	0.981	0.891	1.37e-18	3	Clec3b
3.59e-31	-0.507101	0.183	0.403	7.62e-27	3	Lpar4
8.57e-39	-0.507827	0.718	0.813	1.82e-34	3	Micos10
2.44e-23	-0.508451	0.234	0.416	5.18e-19	3	Plcb4
1.2e-21	-0.509012	0.93	0.861	2.55e-17	3	Col5a2
6.64e-32	-0.509751	0.192	0.444	1.41e-27	3	Ifi207
1.25e-38	-0.510265	0.156	0.416	2.64e-34	3	Twist1
6.01e-15	-0.510691	0.97	0.889	1.28e-10	3	Plxdc2
2.44e-24	-0.51166	0.346	0.515	5.17e-20	3	Lama4
7.62e-23	-0.51412	0.705	0.745	1.62e-18	3	Camk2n1
5.74e-29	-0.514524	0.725	0.793	1.22e-24	3	Add3
3.8e-21	-0.518398	0.928	0.889	8.07e-17	3	Serpinf1
5.51e-20	-0.519481	0.153	0.316	1.17e-15	3	Frmd4b
3.99e-30	-0.520947	0.655	0.747	8.46e-26	3	Arpc5
1.86e-27	-0.521554	0.264	0.467	3.95e-23	3	1700025G04Rik
1.53e-24	-0.527895	0.934	0.877	3.26e-20	3	Islr
1.47e-17	-0.529075	0.991	0.972	3.13e-13	3	S100a11
1.54e-14	-0.534578	0.552	0.638	3.28e-10	3	Ldlrad4
3.61e-38	-0.537066	0.733	0.83	7.66e-34	3	Atox1
2.27e-14	-0.541416	0.287	0.402	4.82e-10	3	Adamtsl3
7.74e-20	-0.54422	0.323	0.48	1.64e-15	3	Ppp2r5a
8.44e-26	-0.54477	0.449	0.58	1.79e-21	3	Reck
4.18e-36	-0.545027	0.033	0.253	8.87e-32	3	Plau
1.51e-08	-0.546431	0.552	0.4	0.000321281	3	Cd44
3.96e-18	-0.54831	0.203	0.364	8.41e-14	3	Galnt17
0.000139015	-0.549589	0.822	0.77	1	3	Mast4
2.12e-25	-0.551399	0.345	0.516	4.51e-21	3	Diaph1
2.42e-31	-0.552434	0.594	0.709	5.13e-27	3	Qpct
1.63e-24	-0.553248	0.944	0.902	3.46e-20	3	Tcf4
5.1e-36	-0.553964	0.253	0.49	1.08e-31	3	Jam2
1.12e-22	-0.554663	0.192	0.378	2.39e-18	3	Ces1d
9.34e-41	-0.556449	0.713	0.826	1.98e-36	3	Rap1a
8.78e-23	-0.556548	0.487	0.6	1.86e-18	3	Ctsk
2.17e-19	-0.558444	0.128	0.288	4.61e-15	3	Fst
1.12e-09	-0.561554	0.624	0.663	2.37e-05	3	Iqgap1
4.88e-29	-0.565159	0.44	0.586	1.04e-24	3	Steap3
3.65e-29	-0.567251	1	0.917	7.74e-25	3	Sparc
8.04e-36	-0.568795	0.133	0.369	1.7e-31	3	Abca6
1.86e-41	-0.575606	0.984	0.901	3.96e-37	3	Ltbp4
9.34e-48	-0.576936	0.988	0.917	1.98e-43	3	Rnase4
1.64e-30	-0.582018	0.789	0.859	3.48e-26	3	Tsc22d3
6.61e-41	-0.586393	0.86	0.909	1.4e-36	3	Arpc1b
2.98e-18	-0.592174	0.14	0.304	6.32e-14	3	Sdk1
2.33e-07	-0.593036	0.412	0.472	0.00493988	3	Tmcc1
8.77e-29	-0.593426	0.198	0.395	1.86e-24	3	Rgmb
7.74e-38	-0.595056	0.98	0.925	1.64e-33	3	S100a10
5.68e-33	-0.595699	0.891	0.924	1.2e-28	3	Cyba
3.8e-46	-0.601789	0.101	0.382	8.06e-42	3	Dock11
1.38e-36	-0.602753	0.354	0.574	2.93e-32	3	Smpdl3a
2.6e-21	-0.603866	0.09	0.255	5.52e-17	3	Cers6
2.86e-29	-0.606463	0.374	0.551	6.07e-25	3	Abca9
1.87e-38	-0.609462	0.793	0.857	3.96e-34	3	Anxa1
9.65e-27	-0.614735	0.214	0.403	2.05e-22	3	Col5a3
8.95e-30	-0.615207	0.938	0.857	1.9e-25	3	Tnxb
2.59e-32	-0.617351	0.374	0.557	5.49e-28	3	Naalad2
2.18e-30	-0.623598	0.516	0.663	4.62e-26	3	Medag
5.19e-46	-0.625739	0.062	0.337	1.1e-41	3	Stxbp6
1.03e-34	-0.636579	0.835	0.887	2.19e-30	3	Marcks
4.21e-20	-0.643458	0.669	0.714	8.92e-16	3	Gpc3
1.74e-32	-0.649478	0.629	0.737	3.68e-28	3	Dpysl3
5.78e-24	-0.653553	0.518	0.617	1.23e-19	3	Lamb1
2.46e-29	-0.656785	0.643	0.737	5.21e-25	3	Ecm2
1.77e-17	-0.662529	0.548	0.626	3.76e-13	3	Fxyd6
3.68e-47	-0.662705	0.02	0.287	7.8e-43	3	Necab1
1.9e-55	-0.667861	0.059	0.37	4.03e-51	3	Sh3kbp1
3.61e-36	-0.669944	0.042	0.267	7.66e-32	3	Vav3
5.95e-37	-0.672292	0.85	0.833	1.26e-32	3	Axl
6.41e-30	-0.672318	0.582	0.688	1.36e-25	3	Ltbp1
1.99e-09	-0.680874	0.925	0.807	4.21e-05	3	Smoc2
3.07e-37	-0.680915	0.713	0.803	6.51e-33	3	Ctsh
2.51e-13	-0.684933	0.156	0.28	5.32e-09	3	Ccl11
4.3e-58	-0.693315	0.122	0.441	9.12e-54	3	Scd1
1.73e-50	-0.696949	0.072	0.368	3.67e-46	3	Nova1
2.27e-38	-0.697862	0.579	0.716	4.81e-34	3	Entpd2
7.83e-15	-0.698745	0.665	0.728	1.66e-10	3	Taldo1
3.76e-29	-0.70167	0.315	0.518	7.98e-25	3	Creb5
2.59e-33	-0.703545	0.708	0.77	5.49e-29	3	Nav1
2.89e-35	-0.709866	0.98	0.884	6.13e-31	3	Htra3
1.01e-19	-0.710634	0.415	0.551	2.14e-15	3	Elmo1
1.5e-59	-0.714974	0.874	0.888	3.19e-55	3	Mtch1
2.53e-48	-0.723482	0.938	0.88	5.38e-44	3	Mmp2
0.0311925	-0.730734	0.747	0.642	1	3	Cilp
3.29e-17	-0.7392	0.128	0.279	6.98e-13	3	Gda
4.45e-64	-0.751355	0.995	0.981	9.43e-60	3	S100a6
1.47e-40	-0.751952	0.246	0.502	3.12e-36	3	Vcan
6.11e-27	-0.752958	0.836	0.809	1.3e-22	3	Fbn1
1.57e-23	-0.761787	0.44	0.581	3.33e-19	3	Tppp3
1.73e-29	-0.775079	0.184	0.391	3.67e-25	3	Cd248
6.64e-47	-0.777413	0.175	0.452	1.41e-42	3	Fap
1.39e-32	-0.787038	0.591	0.71	2.95e-28	3	Antxr2
7.08e-65	-0.787632	0.075	0.427	1.5e-60	3	Lrrn4cl
1.54e-52	-0.797988	0.956	0.89	3.27e-48	3	Cd34
3.95e-40	-0.815526	0.087	0.345	8.37e-36	3	Basp1
3.59e-52	-0.817895	0.161	0.466	7.63e-48	3	Emilin2
1.78e-42	-0.822111	0.402	0.627	3.77e-38	3	Fndc1
9.86e-42	-0.831308	0.045	0.293	2.09e-37	3	Meox1
2.66e-28	-0.835932	0.485	0.608	5.65e-24	3	Abca8b
9.34e-42	-0.837263	0.959	0.927	1.98e-37	3	Crip1
1.19e-56	-0.885034	0.19	0.509	2.52e-52	3	Meis2
1.65e-59	-0.89854	0.977	0.887	3.51e-55	3	Fstl1
4.19e-42	-0.907545	0.807	0.814	8.89e-38	3	Lamc1
9.25e-31	-0.917852	0.669	0.707	1.96e-26	3	Itih5
3.41e-10	-0.929321	0.206	0.31	7.24e-06	3	Xylt1
1.33e-43	-0.93768	0.434	0.625	2.82e-39	3	Sulf1
1.9e-35	-0.943583	0.268	0.502	4.02e-31	3	Negr1
1.29e-47	-0.948399	0.46	0.66	2.73e-43	3	Lsp1
8.22e-39	-0.950149	0.817	0.827	1.74e-34	3	Igf1
4.74e-10	-0.963047	0.484	0.519	1.01e-05	3	Fn1
3.15e-57	-0.964654	0.459	0.684	6.69e-53	3	Sh3bgrl3
5.08e-08	-0.96576	0.162	0.25	0.00107659	3	Igfbp5
3.45e-56	-0.971785	0.324	0.591	7.32e-52	3	Cd55
1.7e-63	-1.00824	0.175	0.506	3.61e-59	3	Ace
0.00703454	-1.02474	0.265	0.19	1	3	Arhgap15
1.44e-32	-1.06564	0.934	0.883	3.06e-28	3	Gas1
6.99e-23	-1.09858	0.732	0.723	1.48e-18	3	Pcsk6
6.57e-62	-1.14505	0.624	0.754	1.39e-57	3	Hspg2
2.78e-49	-1.14727	0.793	0.826	5.9e-45	3	Itm2a
6.29e-68	-1.14753	0.197	0.552	1.34e-63	3	Scara5
1.58e-53	-1.15135	0.934	0.864	3.34e-49	3	Nid1
1.1e-34	-1.21252	0.385	0.572	2.34e-30	3	Fxyd5
1.42e-61	-1.25178	0.754	0.801	3.01e-57	3	Col15a1
1.48e-50	-1.26895	1	0.998	3.13e-46	3	Tmsb4x
5.44e-12	-1.30239	0.318	0.426	1.15e-07	3	Msrb1
1.05e-37	-1.33777	0.041	0.27	2.22e-33	3	Prg4
2.92e-38	-1.46791	0.055	0.292	6.19e-34	3	Apod
5.39e-111	-1.5508	0.549	0.828	1.14e-106	3	Cd9
1.38e-95	-1.61182	0.09	0.536	2.92e-91	3	Ebf2
0.0155293	-1.6205	0.24	0.256	1	3	Cxcl14
6.89e-80	-1.6908	0.236	0.578	1.46e-75	3	Hmcn2
8.01e-62	-1.69657	0.14	0.464	1.7e-57	3	Col8a1
3.49e-60	-1.73054	0.228	0.519	7.41e-56	3	Fibin
3.17e-96	-1.93073	0.37	0.698	6.72e-92	3	Nbl1
8.72e-52	-1.97082	0.324	0.565	1.85e-47	3	Aspn
2.65e-31	-1.98328	0.393	0.538	5.61e-27	3	Myoc
4.4e-99	-2.01947	0.555	0.782	9.33e-95	3	Igfbp6
8.7e-116	-2.34162	0.298	0.679	1.85e-111	3	Fbln2
2.7e-118	-2.68336	0.158	0.623	5.73e-114	3	Mfap5
1.22e-105	-3.14008	0.044	0.515	2.59e-101	3	Angptl1
2.28e-127	-3.31403	0.092	0.611	4.84e-123	3	Pi16
2.52e-60	-3.37247	0.044	0.364	5.35e-56	3	Thbs4
